# Supplementary material for: 7,7′-(3,3′-Dibenzyl-3H,3′H-4,4′-bi-1,2,3-triazole-5,5′-di­yl)bis­(4-methyl-2H-chromen-2-one)
Source: Acta Crystallogr Sect E Struct Rep Online. 2008 Sep 13;64(Pt 10):o1910. doi: 10.1107/S1600536808028250 (PMC2959342; doi:10.1107/S1600536808028250)
Supplement: Supplementary file 1 [file e-64-o1910-sup1.cif]

##############################################################################
###                                                                        ###
###        Electronic paper (Acta Crystallographica Section E)             ###
###                                                                        ###
##############################################################################
#                                                                            #
# This CIF contains the data in a paper accepted for publication in Acta     #
# Crystallographica Section E. It conforms to the requirements of Notes      #
# for Authors for Section E, and has been peer reviewed under the auspices   #
# of the IUCr Commission on Journals.                                        #
#                                                                            #
# Full details of the Crystallographic Information File format               #
# are given in the paper "The Crystallographic Information File (CIF):       #
# a New Standard Archive File for Crystallography" by S. R. Hall, F. H.      #
# Allen and I. D. Brown [Acta Cryst. (1991), A47, 655-685].                  #
#                                                                            #
# The current version of the core CIF dictionary is obtainable from          #
# ftp://ftp.iucr.org/pub/cif_core.dic. The current version number is 2.4.    #
#                                                                            #
# Software is freely available for graphical display of the structure(s) in  #
# this CIF.  For information consult the CIF home page http://www.iucr.org/  #
# cif/home.html                                                              #
#                                                                            #
# This file may be used for bona fide research purposes within the           #
# scientific community so long as proper attribution is given to the journal # 
# article from which it was obtained.                                        #
#                                                                            #
##############################################################################
                                             
data_I
_audit_creation_method     SHELXL97
_chemical_name_systematic
;
7,7'-(3,3'-Dibenzyl-3<i>H</i>,3'<i>H</i>-4,4'-bi-1,2,3-triazole-5,5'-
diyl)bis(4-methyl-2<i>H</i>-chromen-2-one)
;
_chemical_name_common     ?
_chemical_formula_moiety     'C38 H28 N6 O4'
_chemical_formula_sum     'C38 H28 N6 O4'
_chemical_formula_iupac     'C38 H28 N6 O4'
_chemical_formula_weight     632.66
_chemical_melting_point     ?
_symmetry_cell_setting     monoclinic
_symmetry_space_group_name_H-M     'P 21/c'
_symmetry_space_group_name_Hall     '-P 2ybc'
loop_
    _symmetry_equiv_pos_as_xyz
    'x, y, z'
    '-x, y+1/2, -z+1/2'
    '-x, -y, -z'
    'x, -y-1/2, z-1/2'
_cell_length_a     12.4328(17)
_cell_length_b     17.565(2)
_cell_length_c     14.456(2)
_cell_angle_alpha     90.00
_cell_angle_beta     94.573(3)
_cell_angle_gamma     90.00
_cell_volume     3147.0(7)
_cell_formula_units_Z     4
_cell_measurement_reflns_used     2863
_cell_measurement_theta_min     2.32
_cell_measurement_theta_max     20.41
_cell_measurement_temperature     193(2)
_exptl_crystal_description     plate
_exptl_crystal_colour     colourless
_exptl_crystal_size_max     0.36
_exptl_crystal_size_mid     0.19
_exptl_crystal_size_min     0.06
_exptl_crystal_density_diffrn     1.335
_exptl_crystal_density_meas     ?
_exptl_crystal_density_method     'not measured'
_exptl_crystal_F_000     1320
_exptl_absorpt_coefficient_mu     0.089
_exptl_absorpt_correction_type     multi-scan
_exptl_absorpt_process_details     '(SADABS; Sheldrick, 2003)'
_exptl_absorpt_correction_T_min     0.9686
_exptl_absorpt_correction_T_max     0.9947
_exptl_special_details
;
;
_diffrn_ambient_temperature     193(2)
_diffrn_radiation_type     MoK\a
_diffrn_radiation_wavelength     0.71073
_diffrn_radiation_source     'fine-focus sealed tube'
_diffrn_radiation_monochromator     graphite
_diffrn_measurement_device_type
                   'Bruker PLATFORM diffractometer/SMART 1000 CCD area-detector'
_diffrn_measurement_method     '\w scans'
_diffrn_detector_area_resol_mean     8.192
_diffrn_reflns_number     21410
_diffrn_reflns_av_R_equivalents     0.0739
_diffrn_reflns_av_sigmaI/netI     0.0615
_diffrn_reflns_theta_min     1.64
_diffrn_reflns_theta_max     25.25
_diffrn_reflns_theta_full     25.25
_diffrn_measured_fraction_theta_max     0.999
_diffrn_measured_fraction_theta_full     0.999
_diffrn_reflns_limit_h_min     -14
_diffrn_reflns_limit_h_max     14
_diffrn_reflns_limit_k_min     -21
_diffrn_reflns_limit_k_max     21
_diffrn_reflns_limit_l_min     -17
_diffrn_reflns_limit_l_max     17
_refine_special_details
;
Refinement of <i>F</i>^2^ against ALL reflections. The weighted <i>R</i>-factor
<i>wR</i> and goodness of fit <i>S</i> are based on <i>F</i>^2^, conventional
<i>R</i>-factors <i>R</i> are based on <i>F</i>, with <i>F</i> set to zero for
negative <i>F</i>^2^. The threshold expression of <i>F</i>^2^ >
\s(<i>F</i>^2^) is used only for calculating <i>R</i>-factors(gt) <i>etc</i>.
and is not relevant to the choice of reflections for refinement.
<i>R</i>-factors based on <i>F</i>^2^ are statistically about twice as large
as those based on <i>F</i>, and <i>R</i>- factors based on ALL data will be
even larger.
;
_reflns_number_total     5703
_reflns_number_gt     3222
_reflns_threshold_expression     I>2\s(I)
_refine_ls_structure_factor_coef     Fsqd
_refine_ls_matrix_type     full
_refine_ls_R_factor_all     0.1092
_refine_ls_R_factor_gt     0.0481
_refine_ls_wR_factor_gt     0.0904
_refine_ls_wR_factor_ref     0.1137
_refine_ls_goodness_of_fit_ref     0.998
_refine_ls_restrained_S_all     0.998
_refine_ls_number_reflns     5703
_refine_ls_number_parameters     435
_refine_ls_number_restraints     0
_refine_ls_number_constraints     110
_refine_ls_hydrogen_treatment     constr
_refine_ls_weighting_scheme     calc
_refine_ls_weighting_details
       'calc w = 1/[\s^2^(Fo^2^)+(0.0383P)^2^+0.7089P] where P=(Fo^2^+2Fc^2^)/3'
_atom_sites_solution_hydrogens     difmap
_atom_sites_solution_primary     direct
_atom_sites_solution_secondary     difmap
_refine_ls_shift/su_max     0.000
_refine_ls_shift/su_mean     0.000
_refine_diff_density_max     0.151
_refine_diff_density_min     -0.159
_refine_ls_extinction_method     none
_refine_ls_extinction_coef     ?
loop_
    _atom_type_symbol
    _atom_type_description
    _atom_type_scat_dispersion_real
    _atom_type_scat_dispersion_imag
    _atom_type_scat_source
    'C' 'C' 0.0033 0.0016
                         'International Tables Vol C Tables 4.2.6.8 and 6.1.1.4'
    'H' 'H' 0.0000 0.0000
                         'International Tables Vol C Tables 4.2.6.8 and 6.1.1.4'
    'N' 'N' 0.0061 0.0033
                         'International Tables Vol C Tables 4.2.6.8 and 6.1.1.4'
    'O' 'O' 0.0106 0.0060
                         'International Tables Vol C Tables 4.2.6.8 and 6.1.1.4'
_computing_data_collection     'SMART (Bruker, 1997)'
_computing_cell_refinement     'SAINT (Bruker, 1997)'
_computing_data_reduction     'SAINT (Bruker, 1997)'
_computing_structure_solution     'SHELXS97 (Sheldrick, 2008)'
_computing_structure_refinement     'SHELXL97 (Sheldrick, 2008)'
_computing_molecular_graphics     'SHELXTL (Sheldrick, 2008)'
_computing_publication_material     'SHELXTL (Sheldrick, 2008)'
loop_
    _atom_site_type_symbol
    _atom_site_label
    _atom_site_fract_x
    _atom_site_fract_y
    _atom_site_fract_z
    _atom_site_U_iso_or_equiv
    _atom_site_adp_type
    _atom_site_calc_flag
    _atom_site_refinement_flags
    _atom_site_occupancy
    _atom_site_disorder_assembly
    _atom_site_disorder_group
    O O1 -0.04554(13) 0.38038(9) 0.61080(10) 0.0487(4) Uani d . 1 . .
    O O2 -0.11506(15) 0.35827(9) 0.74362(12) 0.0611(5) Uani d . 1 . .
    O O3 0.40923(16) 0.24278(11) 0.23341(13) 0.0765(6) Uani d . 1 . .
    O O4 0.5627(2) 0.20011(15) 0.29991(18) 0.1143(9) Uani d . 1 . .
    N N1 0.22902(15) 0.49591(11) 0.24171(13) 0.0435(5) Uani d . 1 . .
    N N2 0.27468(17) 0.50775(12) 0.32747(14) 0.0529(6) Uani d . 1 . .
    N N3 0.21771(16) 0.47016(11) 0.38566(13) 0.0493(5) Uani d . 1 . .
    N N4 -0.01392(15) 0.46189(10) 0.12514(12) 0.0399(5) Uani d . 1 . .
    N N5 -0.05450(16) 0.42958(11) 0.04549(13) 0.0460(5) Uani d . 1 . .
    N N6 0.00981(16) 0.37304(11) 0.02675(13) 0.0441(5) Uani d . 1 . .
    C C1 -0.1166(2) 0.34162(14) 0.66209(18) 0.0479(6) Uani d . 1 . .
    C C2 -0.18458(19) 0.28631(13) 0.61442(17) 0.0471(6) Uani d . 1 . .
    H H2 -0.2375 0.2616 0.6476 0.056 Uiso calc R 1 . .
    C C3 -0.17758(19) 0.26742(13) 0.52525(17) 0.0431(6) Uani d . 1 . .
    C C4 -0.09753(18) 0.30559(12) 0.47449(15) 0.0389(6) Uani d . 1 . .
    C C5 -0.0778(2) 0.28938(13) 0.38278(16) 0.0466(6) Uani d . 1 . .
    H H5 -0.1172 0.2498 0.3507 0.056 Uiso calc R 1 . .
    C C6 -0.00257(19) 0.32950(13) 0.33810(16) 0.0455(6) Uani d . 1 . .
    H H6 0.0097 0.3171 0.2759 0.055 Uiso calc R 1 . .
    C C7 0.05606(18) 0.38843(12) 0.38319(15) 0.0381(6) Uani d . 1 . .
    C C8 0.03910(18) 0.40452(12) 0.47489(15) 0.0407(6) Uani d . 1 . .
    H H8 0.0785 0.4440 0.5071 0.049 Uiso calc R 1 . .
    C C9 -0.03566(18) 0.36255(13) 0.51869(15) 0.0392(6) Uani d . 1 . .
    C C10 -0.2493(2) 0.20886(15) 0.47772(18) 0.0610(8) Uani d . 1 . .
    H H10A -0.2972 0.1877 0.5219 0.073 Uiso calc R 1 . .
    H H10B -0.2052 0.1680 0.4543 0.073 Uiso calc R 1 . .
    H H10C -0.2927 0.2324 0.4258 0.073 Uiso calc R 1 . .
    C C11 0.13516(18) 0.43373(12) 0.33611(15) 0.0392(6) Uani d . 1 . .
    C C12 0.14149(18) 0.44964(12) 0.24347(15) 0.0368(5) Uani d . 1 . .
    C C13 0.27160(19) 0.53422(14) 0.16239(16) 0.0487(7) Uani d . 1 . .
    H H13A 0.3156 0.5784 0.1852 0.058 Uiso calc R 1 . .
    H H13B 0.2105 0.5539 0.1211 0.058 Uiso calc R 1 . .
    C C14 0.33957(19) 0.48340(14) 0.10704(18) 0.0476(6) Uani d . 1 . .
    C C15 0.3150(2) 0.47500(15) 0.01346(18) 0.0556(7) Uani d . 1 . .
    H H15 0.2546 0.5013 -0.0155 0.067 Uiso calc R 1 . .
    C C16 0.3761(2) 0.42923(18) -0.0396(2) 0.0715(9) Uani d . 1 . .
    H H16 0.3577 0.4244 -0.1044 0.086 Uiso calc R 1 . .
    C C17 0.4629(3) 0.39096(18) 0.0011(3) 0.0779(10) Uani d . 1 . .
    H H17 0.5043 0.3586 -0.0349 0.094 Uiso calc R 1 . .
    C C18 0.4899(2) 0.3996(2) 0.0946(3) 0.0861(10) Uani d . 1 . .
    H H18 0.5512 0.3738 0.1228 0.103 Uiso calc R 1 . .
    C C19 0.4289(2) 0.44567(18) 0.1482(2) 0.0715(9) Uani d . 1 . .
    H H19 0.4482 0.4513 0.2128 0.086 Uiso calc R 1 . .
    C C21 0.5019(3) 0.19979(19) 0.2306(3) 0.0810(10) Uani d . 1 . .
    C C22 0.5171(2) 0.16063(18) 0.1459(3) 0.0800(10) Uani d . 1 . .
    H H22 0.5796 0.1299 0.1431 0.096 Uiso calc R 1 . .
    C C23 0.4479(2) 0.16503(17) 0.0704(2) 0.0717(9) Uani d . 1 . .
    C C24 0.3521(2) 0.21249(15) 0.07429(19) 0.0562(7) Uani d . 1 . .
    C C25 0.2752(2) 0.22437(16) 0.0006(2) 0.0631(8) Uani d . 1 . .
    H H25 0.2817 0.1980 -0.0561 0.076 Uiso calc R 1 . .
    C C26 0.1900(2) 0.27323(14) 0.00755(18) 0.0528(7) Uani d . 1 . .
    H H26 0.1389 0.2806 -0.0441 0.063 Uiso calc R 1 . .
    C C27 0.17829(19) 0.31216(13) 0.09072(16) 0.0431(6) Uani d . 1 . .
    C C28 0.2519(2) 0.29845(14) 0.16581(17) 0.0512(7) Uani d . 1 . .
    H H28 0.2434 0.3224 0.2237 0.061 Uiso calc R 1 . .
    C C29 0.3372(2) 0.25008(15) 0.15623(19) 0.0537(7) Uani d . 1 . .
    C C30 0.4669(3) 0.1241(2) -0.0173(2) 0.1060(13) Uani d . 1 . .
    H H30A 0.5311 0.0919 -0.0072 0.127 Uiso calc R 1 . .
    H H30B 0.4779 0.1613 -0.0663 0.127 Uiso calc R 1 . .
    H H30C 0.4042 0.0924 -0.0361 0.127 Uiso calc R 1 . .
    C C31 0.09201(18) 0.36899(13) 0.09483(15) 0.0382(6) Uani d . 1 . .
    C C32 0.07816(17) 0.42608(12) 0.15855(15) 0.0364(5) Uani d . 1 . .
    C C33 -0.07212(19) 0.52408(13) 0.16521(17) 0.0481(6) Uani d . 1 . .
    H H33A -0.1075 0.5553 0.1145 0.058 Uiso calc R 1 . .
    H H33B -0.0200 0.5570 0.2018 0.058 Uiso calc R 1 . .
    C C34 -0.1562(2) 0.49688(16) 0.22682(16) 0.0492(7) Uani d . 1 . .
    C C35 -0.1863(3) 0.5442(2) 0.2960(2) 0.0877(11) Uani d . 1 . .
    H H35 -0.1547 0.5933 0.3036 0.105 Uiso calc R 1 . .
    C C36 -0.2617(3) 0.5209(3) 0.3541(3) 0.1298(18) Uani d . 1 . .
    H H36 -0.2814 0.5536 0.4022 0.156 Uiso calc R 1 . .
    C C37 -0.3088(3) 0.4506(3) 0.3432(3) 0.1210(17) Uani d . 1 . .
    H H37 -0.3612 0.4349 0.3837 0.145 Uiso calc R 1 . .
    C C38 -0.2809(3) 0.4032(2) 0.2748(2) 0.0917(11) Uani d . 1 . .
    H H38 -0.3137 0.3546 0.2667 0.110 Uiso calc R 1 . .
    C C39 -0.2042(2) 0.42693(18) 0.2171(2) 0.0676(8) Uani d . 1 . .
    H H39 -0.1842 0.3938 0.1694 0.081 Uiso calc R 1 . .
loop_
    _atom_site_aniso_label
    _atom_site_aniso_U_11
    _atom_site_aniso_U_22
    _atom_site_aniso_U_33
    _atom_site_aniso_U_12
    _atom_site_aniso_U_13
    _atom_site_aniso_U_23
    O1 0.0625(12) 0.0467(10) 0.0383(10) -0.0123(9) 0.0128(9) -0.0055(8)
    O2 0.0865(14) 0.0564(11) 0.0424(11) -0.0080(10) 0.0177(10) -0.0004(9)
    O3 0.0629(13) 0.0901(15) 0.0732(14) 0.0306(11) -0.0150(11) -0.0122(11)
    O4 0.0845(18) 0.139(2) 0.112(2) 0.0492(16) -0.0406(16) -0.0220(16)
    N1 0.0425(12) 0.0502(12) 0.0374(12) -0.0082(10) 0.0017(10) 0.0042(10)
    N2 0.0550(14) 0.0602(14) 0.0424(13) -0.0147(11) -0.0027(11) 0.0027(11)
    N3 0.0523(13) 0.0551(13) 0.0399(12) -0.0127(11) 0.0001(11) 0.0015(10)
    N4 0.0404(12) 0.0449(12) 0.0346(11) 0.0009(10) 0.0040(9) -0.0021(9)
    N5 0.0431(12) 0.0550(13) 0.0394(12) 0.0023(11) 0.0005(10) -0.0043(10)
    N6 0.0412(12) 0.0510(13) 0.0402(12) 0.0007(10) 0.0041(10) -0.0037(10)
    C1 0.0574(17) 0.0426(15) 0.0453(16) 0.0012(13) 0.0138(14) 0.0065(13)
    C2 0.0447(15) 0.0447(15) 0.0531(17) -0.0056(12) 0.0114(13) 0.0038(13)
    C3 0.0409(15) 0.0391(14) 0.0489(16) -0.0003(11) 0.0011(13) 0.0037(12)
    C4 0.0406(14) 0.0353(13) 0.0404(15) -0.0026(11) 0.0015(12) 0.0006(11)
    C5 0.0547(17) 0.0436(14) 0.0410(15) -0.0109(13) -0.0008(13) -0.0043(12)
    C6 0.0561(16) 0.0476(15) 0.0330(14) -0.0081(13) 0.0046(12) -0.0033(12)
    C7 0.0397(14) 0.0379(14) 0.0363(14) 0.0004(11) 0.0012(11) 0.0023(11)
    C8 0.0479(15) 0.0370(13) 0.0372(14) -0.0084(11) 0.0026(12) -0.0043(11)
    C9 0.0446(15) 0.0386(14) 0.0345(14) 0.0011(12) 0.0041(12) -0.0010(11)
    C10 0.0523(17) 0.0643(18) 0.0657(19) -0.0200(14) 0.0005(14) 0.0008(15)
    C11 0.0421(14) 0.0406(14) 0.0344(14) -0.0030(11) 0.0007(12) -0.0031(11)
    C12 0.0360(14) 0.0363(13) 0.0381(14) -0.0015(11) 0.0036(11) 0.0005(11)
    C13 0.0465(15) 0.0547(16) 0.0452(15) -0.0101(13) 0.0066(12) 0.0112(12)
    C14 0.0345(14) 0.0573(17) 0.0516(17) -0.0077(12) 0.0069(13) 0.0111(13)
    C15 0.0486(17) 0.0635(18) 0.0550(18) -0.0015(14) 0.0052(14) 0.0027(14)
    C16 0.065(2) 0.085(2) 0.066(2) -0.0007(18) 0.0158(17) -0.0099(17)
    C17 0.063(2) 0.078(2) 0.098(3) 0.0030(18) 0.038(2) 0.003(2)
    C18 0.050(2) 0.105(3) 0.105(3) 0.0202(18) 0.020(2) 0.028(2)
    C19 0.0469(18) 0.102(2) 0.066(2) 0.0033(17) 0.0075(16) 0.0221(18)
    C21 0.056(2) 0.090(2) 0.094(3) 0.0247(18) -0.015(2) -0.013(2)
    C22 0.0467(19) 0.085(2) 0.107(3) 0.0192(17) 0.002(2) -0.019(2)
    C23 0.0444(18) 0.078(2) 0.093(2) 0.0118(16) 0.0065(18) -0.0228(18)
    C24 0.0391(16) 0.0618(18) 0.0676(19) 0.0048(13) 0.0034(15) -0.0201(15)
    C25 0.0468(17) 0.078(2) 0.0645(19) 0.0038(15) 0.0040(15) -0.0303(16)
    C26 0.0409(16) 0.0644(18) 0.0525(16) 0.0019(13) 0.0008(13) -0.0155(14)
    C27 0.0366(14) 0.0470(15) 0.0465(16) -0.0010(12) 0.0077(12) -0.0043(12)
    C28 0.0515(17) 0.0579(17) 0.0440(16) 0.0123(14) 0.0022(13) -0.0056(13)
    C29 0.0421(16) 0.0593(17) 0.0580(17) 0.0070(14) -0.0062(14) -0.0075(14)
    C30 0.067(2) 0.133(3) 0.119(3) 0.039(2) 0.010(2) -0.050(3)
    C31 0.0336(13) 0.0461(14) 0.0349(13) -0.0026(11) 0.0030(12) 0.0006(11)
    C32 0.0331(13) 0.0413(14) 0.0348(13) -0.0030(11) 0.0035(11) 0.0029(11)
    C33 0.0495(16) 0.0463(15) 0.0480(15) 0.0070(12) -0.0002(13) -0.0058(12)
    C34 0.0443(15) 0.0636(18) 0.0394(15) 0.0143(14) 0.0004(12) 0.0009(13)
    C35 0.064(2) 0.127(3) 0.074(2) 0.009(2) 0.0146(18) -0.041(2)
    C36 0.081(3) 0.230(6) 0.082(3) 0.004(3) 0.032(2) -0.061(3)
    C37 0.073(3) 0.220(6) 0.075(3) -0.006(3) 0.037(2) 0.009(3)
    C38 0.071(2) 0.123(3) 0.085(3) 0.004(2) 0.029(2) 0.025(2)
    C39 0.065(2) 0.074(2) 0.067(2) 0.0103(17) 0.0268(16) 0.0103(16)
_geom_special_details
;
All e.s.d.'s (except the e.s.d. in the dihedral angle between two l.s. planes)
are estimated using the full covariance matrix. The cell e.s.d.'s are taken
into account individually in the estimation of e.s.d.'s in distances, angles
and torsion angles; correlations between e.s.d.'s in cell parameters are only
used when they are defined by crystal symmetry. An approximate (isotropic)
treatment of cell e.s.d.'s is used for estimating e.s.d.'s involving l.s.
planes.
;
loop_
    _geom_bond_atom_site_label_1
    _geom_bond_atom_site_label_2
    _geom_bond_site_symmetry_2
    _geom_bond_distance
    _geom_bond_publ_flag
    O1 C1 . 1.378(3) ?
    O1 C9 . 1.383(2) ?
    O2 C1 . 1.213(3) ?
    O3 C29 . 1.380(3) ?
    O3 C21 . 1.381(3) ?
    O4 C21 . 1.206(3) ?
    N1 N2 . 1.338(2) ?
    N1 C12 . 1.360(3) ?
    N1 C13 . 1.465(3) ?
    N2 N3 . 1.319(2) ?
    N3 C11 . 1.363(3) ?
    N4 N5 . 1.345(2) ?
    N4 C32 . 1.361(3) ?
    N4 C33 . 1.456(3) ?
    N5 N6 . 1.317(2) ?
    N6 C31 . 1.363(3) ?
    C1 C2 . 1.428(3) ?
    C2 C3 . 1.341(3) ?
    C2 H2 . 0.9500 ?
    C3 C4 . 1.447(3) ?
    C3 C10 . 1.493(3) ?
    C4 C9 . 1.387(3) ?
    C4 C5 . 1.397(3) ?
    C5 C6 . 1.373(3) ?
    C5 H5 . 0.9500 ?
    C6 C7 . 1.397(3) ?
    C6 H6 . 0.9500 ?
    C7 C8 . 1.388(3) ?
    C7 C11 . 1.473(3) ?
    C8 C9 . 1.379(3) ?
    C8 H8 . 0.9500 ?
    C10 H10A . 0.9800 ?
    C10 H10B . 0.9800 ?
    C10 H10C . 0.9800 ?
    C11 C12 . 1.376(3) ?
    C12 C32 . 1.464(3) ?
    C13 C14 . 1.503(3) ?
    C13 H13A . 0.9900 ?
    C13 H13B . 0.9900 ?
    C14 C15 . 1.371(3) ?
    C14 C19 . 1.387(4) ?
    C15 C16 . 1.380(4) ?
    C15 H15 . 0.9500 ?
    C16 C17 . 1.364(4) ?
    C16 H16 . 0.9500 ?
    C17 C18 . 1.374(4) ?
    C17 H17 . 0.9500 ?
    C18 C19 . 1.388(4) ?
    C18 H18 . 0.9500 ?
    C19 H19 . 0.9500 ?
    C21 C22 . 1.431(4) ?
    C22 C23 . 1.337(4) ?
    C22 H22 . 0.9500 ?
    C23 C24 . 1.459(4) ?
    C23 C30 . 1.493(4) ?
    C24 C29 . 1.381(3) ?
    C24 C25 . 1.390(3) ?
    C25 C26 . 1.374(3) ?
    C25 H25 . 0.9500 ?
    C26 C27 . 1.401(3) ?
    C26 H26 . 0.9500 ?
    C27 C28 . 1.384(3) ?
    C27 C31 . 1.470(3) ?
    C28 C29 . 1.375(3) ?
    C28 H28 . 0.9500 ?
    C30 H30A . 0.9800 ?
    C30 H30B . 0.9800 ?
    C30 H30C . 0.9800 ?
    C31 C32 . 1.382(3) ?
    C33 C34 . 1.504(3) ?
    C33 H33A . 0.9900 ?
    C33 H33B . 0.9900 ?
    C34 C39 . 1.368(4) ?
    C34 C35 . 1.376(4) ?
    C35 C36 . 1.370(5) ?
    C35 H35 . 0.9500 ?
    C36 C37 . 1.371(6) ?
    C36 H36 . 0.9500 ?
    C37 C38 . 1.359(5) ?
    C37 H37 . 0.9500 ?
    C38 C39 . 1.381(4) ?
    C38 H38 . 0.9500 ?
    C39 H39 . 0.9500 ?
loop_
    _geom_angle_atom_site_label_1
    _geom_angle_atom_site_label_2
    _geom_angle_atom_site_label_3
    _geom_angle_site_symmetry_1
    _geom_angle_site_symmetry_3
    _geom_angle
    _geom_angle_publ_flag
    C1 O1 C9 . . 121.08(19) ?
    C29 O3 C21 . . 121.1(2) ?
    N2 N1 C12 . . 110.89(18) ?
    N2 N1 C13 . . 120.06(19) ?
    C12 N1 C13 . . 129.0(2) ?
    N3 N2 N1 . . 107.66(18) ?
    N2 N3 C11 . . 108.65(18) ?
    N5 N4 C32 . . 110.87(18) ?
    N5 N4 C33 . . 119.52(19) ?
    C32 N4 C33 . . 129.53(19) ?
    N6 N5 N4 . . 107.57(18) ?
    N5 N6 C31 . . 108.87(18) ?
    O2 C1 O1 . . 116.3(2) ?
    O2 C1 C2 . . 126.6(2) ?
    O1 C1 C2 . . 117.2(2) ?
    C3 C2 C1 . . 123.4(2) ?
    C3 C2 H2 . . 118.3 ?
    C1 C2 H2 . . 118.3 ?
    C2 C3 C4 . . 118.2(2) ?
    C2 C3 C10 . . 122.1(2) ?
    C4 C3 C10 . . 119.7(2) ?
    C9 C4 C5 . . 116.8(2) ?
    C9 C4 C3 . . 118.6(2) ?
    C5 C4 C3 . . 124.5(2) ?
    C6 C5 C4 . . 121.3(2) ?
    C6 C5 H5 . . 119.3 ?
    C4 C5 H5 . . 119.3 ?
    C5 C6 C7 . . 120.7(2) ?
    C5 C6 H6 . . 119.7 ?
    C7 C6 H6 . . 119.7 ?
    C8 C7 C6 . . 118.9(2) ?
    C8 C7 C11 . . 119.3(2) ?
    C6 C7 C11 . . 121.8(2) ?
    C9 C8 C7 . . 119.3(2) ?
    C9 C8 H8 . . 120.4 ?
    C7 C8 H8 . . 120.4 ?
    C8 C9 O1 . . 115.8(2) ?
    C8 C9 C4 . . 122.9(2) ?
    O1 C9 C4 . . 121.2(2) ?
    C3 C10 H10A . . 109.5 ?
    C3 C10 H10B . . 109.5 ?
    H10A C10 H10B . . 109.5 ?
    C3 C10 H10C . . 109.5 ?
    H10A C10 H10C . . 109.5 ?
    H10B C10 H10C . . 109.5 ?
    N3 C11 C12 . . 108.5(2) ?
    N3 C11 C7 . . 120.9(2) ?
    C12 C11 C7 . . 130.6(2) ?
    N1 C12 C11 . . 104.33(19) ?
    N1 C12 C32 . . 122.06(19) ?
    C11 C12 C32 . . 133.6(2) ?
    N1 C13 C14 . . 113.43(19) ?
    N1 C13 H13A . . 108.9 ?
    C14 C13 H13A . . 108.9 ?
    N1 C13 H13B . . 108.9 ?
    C14 C13 H13B . . 108.9 ?
    H13A C13 H13B . . 107.7 ?
    C15 C14 C19 . . 118.7(3) ?
    C15 C14 C13 . . 119.9(2) ?
    C19 C14 C13 . . 121.4(2) ?
    C14 C15 C16 . . 121.5(3) ?
    C14 C15 H15 . . 119.3 ?
    C16 C15 H15 . . 119.3 ?
    C17 C16 C15 . . 119.9(3) ?
    C17 C16 H16 . . 120.0 ?
    C15 C16 H16 . . 120.0 ?
    C16 C17 C18 . . 119.5(3) ?
    C16 C17 H17 . . 120.3 ?
    C18 C17 H17 . . 120.3 ?
    C17 C18 C19 . . 120.8(3) ?
    C17 C18 H18 . . 119.6 ?
    C19 C18 H18 . . 119.6 ?
    C14 C19 C18 . . 119.6(3) ?
    C14 C19 H19 . . 120.2 ?
    C18 C19 H19 . . 120.2 ?
    O4 C21 O3 . . 116.3(3) ?
    O4 C21 C22 . . 126.7(3) ?
    O3 C21 C22 . . 117.1(3) ?
    C23 C22 C21 . . 123.4(3) ?
    C23 C22 H22 . . 118.3 ?
    C21 C22 H22 . . 118.3 ?
    C22 C23 C24 . . 118.4(3) ?
    C22 C23 C30 . . 122.1(3) ?
    C24 C23 C30 . . 119.5(3) ?
    C29 C24 C25 . . 117.1(2) ?
    C29 C24 C23 . . 118.2(3) ?
    C25 C24 C23 . . 124.8(3) ?
    C26 C25 C24 . . 121.7(2) ?
    C26 C25 H25 . . 119.2 ?
    C24 C25 H25 . . 119.2 ?
    C25 C26 C27 . . 120.1(2) ?
    C25 C26 H26 . . 119.9 ?
    C27 C26 H26 . . 120.0 ?
    C28 C27 C26 . . 118.8(2) ?
    C28 C27 C31 . . 121.7(2) ?
    C26 C27 C31 . . 119.5(2) ?
    C29 C28 C27 . . 119.7(2) ?
    C29 C28 H28 . . 120.1 ?
    C27 C28 H28 . . 120.1 ?
    C28 C29 O3 . . 115.6(2) ?
    C28 C29 C24 . . 122.6(2) ?
    O3 C29 C24 . . 121.8(2) ?
    C23 C30 H30A . . 109.5 ?
    C23 C30 H30B . . 109.5 ?
    H30A C30 H30B . . 109.5 ?
    C23 C30 H30C . . 109.5 ?
    H30A C30 H30C . . 109.5 ?
    H30B C30 H30C . . 109.5 ?
    N6 C31 C32 . . 108.5(2) ?
    N6 C31 C27 . . 120.9(2) ?
    C32 C31 C27 . . 130.5(2) ?
    N4 C32 C31 . . 104.18(19) ?
    N4 C32 C12 . . 123.2(2) ?
    C31 C32 C12 . . 132.6(2) ?
    N4 C33 C34 . . 112.85(19) ?
    N4 C33 H33A . . 109.0 ?
    C34 C33 H33A . . 109.0 ?
    N4 C33 H33B . . 109.0 ?
    C34 C33 H33B . . 109.0 ?
    H33A C33 H33B . . 107.8 ?
    C39 C34 C35 . . 118.4(3) ?
    C39 C34 C33 . . 122.8(2) ?
    C35 C34 C33 . . 118.7(3) ?
    C36 C35 C34 . . 120.2(4) ?
    C36 C35 H35 . . 119.9 ?
    C34 C35 H35 . . 119.9 ?
    C35 C36 C37 . . 120.5(4) ?
    C35 C36 H36 . . 119.8 ?
    C37 C36 H36 . . 119.8 ?
    C38 C37 C36 . . 120.2(4) ?
    C38 C37 H37 . . 119.9 ?
    C36 C37 H37 . . 119.9 ?
    C37 C38 C39 . . 119.0(4) ?
    C37 C38 H38 . . 120.5 ?
    C39 C38 H38 . . 120.5 ?
    C34 C39 C38 . . 121.7(3) ?
    C34 C39 H39 . . 119.2 ?
    C38 C39 H39 . . 119.2 ?
loop_
    _geom_torsion_atom_site_label_1
    _geom_torsion_atom_site_label_2
    _geom_torsion_atom_site_label_3
    _geom_torsion_atom_site_label_4
    _geom_torsion_site_symmetry_1
    _geom_torsion_site_symmetry_2
    _geom_torsion_site_symmetry_3
    _geom_torsion_site_symmetry_4
    _geom_torsion
    _geom_torsion_publ_flag
    C12 N1 N2 N3 . . . . -0.4(3) ?
    C13 N1 N2 N3 . . . . 176.64(19) ?
    N1 N2 N3 C11 . . . . 0.3(3) ?
    C32 N4 N5 N6 . . . . 0.2(2) ?
    C33 N4 N5 N6 . . . . -176.94(18) ?
    N4 N5 N6 C31 . . . . 0.1(2) ?
    C9 O1 C1 O2 . . . . 175.8(2) ?
    C9 O1 C1 C2 . . . . -4.3(3) ?
    O2 C1 C2 C3 . . . . -175.8(3) ?
    O1 C1 C2 C3 . . . . 4.3(4) ?
    C1 C2 C3 C4 . . . . -0.5(4) ?
    C1 C2 C3 C10 . . . . 179.5(2) ?
    C2 C3 C4 C9 . . . . -3.3(3) ?
    C10 C3 C4 C9 . . . . 176.7(2) ?
    C2 C3 C4 C5 . . . . 177.0(2) ?
    C10 C3 C4 C5 . . . . -3.0(4) ?
    C9 C4 C5 C6 . . . . -1.6(3) ?
    C3 C4 C5 C6 . . . . 178.1(2) ?
    C4 C5 C6 C7 . . . . -0.5(4) ?
    C5 C6 C7 C8 . . . . 1.7(3) ?
    C5 C6 C7 C11 . . . . -178.3(2) ?
    C6 C7 C8 C9 . . . . -0.6(3) ?
    C11 C7 C8 C9 . . . . 179.4(2) ?
    C7 C8 C9 O1 . . . . 178.1(2) ?
    C7 C8 C9 C4 . . . . -1.7(3) ?
    C1 O1 C9 C8 . . . . -179.2(2) ?
    C1 O1 C9 C4 . . . . 0.6(3) ?
    C5 C4 C9 C8 . . . . 2.8(3) ?
    C3 C4 C9 C8 . . . . -177.0(2) ?
    C5 C4 C9 O1 . . . . -176.9(2) ?
    C3 C4 C9 O1 . . . . 3.3(3) ?
    N2 N3 C11 C12 . . . . -0.1(3) ?
    N2 N3 C11 C7 . . . . -178.5(2) ?
    C8 C7 C11 N3 . . . . 24.2(3) ?
    C6 C7 C11 N3 . . . . -155.8(2) ?
    C8 C7 C11 C12 . . . . -153.9(2) ?
    C6 C7 C11 C12 . . . . 26.2(4) ?
    N2 N1 C12 C11 . . . . 0.3(2) ?
    C13 N1 C12 C11 . . . . -176.4(2) ?
    N2 N1 C12 C32 . . . . -178.5(2) ?
    C13 N1 C12 C32 . . . . 4.8(3) ?
    N3 C11 C12 N1 . . . . -0.2(2) ?
    C7 C11 C12 N1 . . . . 178.1(2) ?
    N3 C11 C12 C32 . . . . 178.5(2) ?
    C7 C11 C12 C32 . . . . -3.3(4) ?
    N2 N1 C13 C14 . . . . 102.5(2) ?
    C12 N1 C13 C14 . . . . -81.1(3) ?
    N1 C13 C14 C15 . . . . 125.2(2) ?
    N1 C13 C14 C19 . . . . -56.2(3) ?
    C19 C14 C15 C16 . . . . 1.0(4) ?
    C13 C14 C15 C16 . . . . 179.5(2) ?
    C14 C15 C16 C17 . . . . 0.2(4) ?
    C15 C16 C17 C18 . . . . -1.3(5) ?
    C16 C17 C18 C19 . . . . 1.2(5) ?
    C15 C14 C19 C18 . . . . -1.1(4) ?
    C13 C14 C19 C18 . . . . -179.6(2) ?
    C17 C18 C19 C14 . . . . 0.0(5) ?
    C29 O3 C21 O4 . . . . 176.2(3) ?
    C29 O3 C21 C22 . . . . -2.8(4) ?
    O4 C21 C22 C23 . . . . -177.5(4) ?
    O3 C21 C22 C23 . . . . 1.4(5) ?
    C21 C22 C23 C24 . . . . 0.3(5) ?
    C21 C22 C23 C30 . . . . 179.2(3) ?
    C22 C23 C24 C29 . . . . -0.5(4) ?
    C30 C23 C24 C29 . . . . -179.5(3) ?
    C22 C23 C24 C25 . . . . 177.9(3) ?
    C30 C23 C24 C25 . . . . -1.1(5) ?
    C29 C24 C25 C26 . . . . 2.1(4) ?
    C23 C24 C25 C26 . . . . -176.3(3) ?
    C24 C25 C26 C27 . . . . -0.5(4) ?
    C25 C26 C27 C28 . . . . -2.1(4) ?
    C25 C26 C27 C31 . . . . 174.9(2) ?
    C26 C27 C28 C29 . . . . 3.1(4) ?
    C31 C27 C28 C29 . . . . -173.9(2) ?
    C27 C28 C29 O3 . . . . 177.0(2) ?
    C27 C28 C29 C24 . . . . -1.5(4) ?
    C21 O3 C29 C28 . . . . -175.8(3) ?
    C21 O3 C29 C24 . . . . 2.7(4) ?
    C25 C24 C29 C28 . . . . -1.1(4) ?
    C23 C24 C29 C28 . . . . 177.4(3) ?
    C25 C24 C29 O3 . . . . -179.4(2) ?
    C23 C24 C29 O3 . . . . -1.0(4) ?
    N5 N6 C31 C32 . . . . -0.3(2) ?
    N5 N6 C31 C27 . . . . -178.29(19) ?
    C28 C27 C31 N6 . . . . -168.9(2) ?
    C26 C27 C31 N6 . . . . 14.2(3) ?
    C28 C27 C31 C32 . . . . 13.6(4) ?
    C26 C27 C31 C32 . . . . -163.3(2) ?
    N5 N4 C32 C31 . . . . -0.4(2) ?
    C33 N4 C32 C31 . . . . 176.4(2) ?
    N5 N4 C32 C12 . . . . 178.81(19) ?
    C33 N4 C32 C12 . . . . -4.4(3) ?
    N6 C31 C32 N4 . . . . 0.4(2) ?
    C27 C31 C32 N4 . . . . 178.1(2) ?
    N6 C31 C32 C12 . . . . -178.6(2) ?
    C27 C31 C32 C12 . . . . -0.9(4) ?
    N1 C12 C32 N4 . . . . -96.3(3) ?
    C11 C12 C32 N4 . . . . 85.2(3) ?
    N1 C12 C32 C31 . . . . 82.6(3) ?
    C11 C12 C32 C31 . . . . -95.9(3) ?
    N5 N4 C33 C34 . . . . 86.5(2) ?
    C32 N4 C33 C34 . . . . -90.0(3) ?
    N4 C33 C34 C39 . . . . -25.5(3) ?
    N4 C33 C34 C35 . . . . 154.5(2) ?
    C39 C34 C35 C36 . . . . 0.8(5) ?
    C33 C34 C35 C36 . . . . -179.2(3) ?
    C34 C35 C36 C37 . . . . -0.8(6) ?
    C35 C36 C37 C38 . . . . 0.2(7) ?
    C36 C37 C38 C39 . . . . 0.4(6) ?
    C35 C34 C39 C38 . . . . -0.2(4) ?
    C33 C34 C39 C38 . . . . 179.8(3) ?
    C37 C38 C39 C34 . . . . -0.4(5) ?
loop_
    _geom_hbond_atom_site_label_D
    _geom_hbond_atom_site_label_H
    _geom_hbond_atom_site_label_A
    _geom_hbond_site_symmetry_A
    _geom_hbond_distance_DH
    _geom_hbond_distance_HA
    _geom_hbond_distance_DA
    _geom_hbond_angle_DHA
    C5 H5 O2 4_565 0.95 2.45 3.292(3) 147.6
    C33 H33B O2 3_566 0.99 2.33 3.307(3) 167.5
    C10 H10C O4 1_455 0.98 2.52 3.337(4) 140.8
data_global
_journal_data_validation_number     ?
_journal_date_recd_electronic     2008-08-07
_journal_date_accepted     2008-09-03
_journal_name_full     'Acta Crystallographica, Section E'
_journal_year     2008
_journal_volume     64
_journal_issue     10
_journal_page_first     o1910
_journal_page_last     o1910
_journal_paper_category     QO
_journal_coeditor_code     FB2110
_publ_contact_author_name     'Dr Michael J. Ferguson'
_publ_contact_author_address
;
X-ray Crystallography Laboratory
Department of Chemistry
University of Alberta
Edmonton
Alberta
Canada T6G 2G2
;
_publ_contact_author_email     michael.ferguson@ualberta.ca
_publ_contact_author_fax     '1(780)4928231'
_publ_contact_author_phone     '1(780)4922485'
_publ_section_title
;\
7,7'-(3,3'-Dibenzyl-3<i>H</i>,3'<i>H</i>-4,4'-bi-1,2,3-triazole-5,5'-diyl)\
bis(4-methyl-2<i>H</i>-chromen-2-one)
;
loop_
    _publ_author_name
    _publ_author_address
    'Key, Jessie A.'
;
Alberta Ingenuity Centre for Carbohydrate Science
Department of Chemistry
University of Alberta
Edmonton
Alberta
Canada T6G 2G2
;
    'Cairo, Christopher W.'
;
Alberta Ingenuity Centre for Carbohydrate Science
Department of Chemistry
University of Alberta
Edmonton
Alberta
Canada T6G 2G2
;
    'Ferguson, Michael J.'
;
X-ray Crystallography Laboratory
Department of Chemistry
University of Alberta
Edmonton
Alberta
Canada T6G 2G2
;
