# Supplementary material for: 7,7′-(3,3′-Dibenzyl-3H,3′H-4,4′-bi-1,2,3-triazole-5,5′-di­yl)bis­(4-methyl-2H-chromen-2-one)
Source: Acta Crystallogr Sect E Struct Rep Online. 2008 Sep 13;64(Pt 10):o1910. doi: 10.1107/S1600536808028250 (PMC2959342; doi:10.1107/S1600536808028250)
Supplement: Supplementary file 2 [file e-64-o1910-Isup2.hkl]

# 
# h,k,l, Fc-squared, Fo-squared, sigma(Fo-squared) and status flag 
# 
data_I
_shelx_title ' cwc0801 in P2(1)/c' 
_shelx_refln_list_code          4 
_shelx_F_calc_maximum      275.46 
_exptl_crystal_F_000      1320.00 
_reflns_d_resolution_high  0.8331 
 
loop_ 
 _symmetry_equiv_pos_as_xyz 
 'x, y, z' 
 '-x, y+1/2, -z+1/2' 
 '-x, -y, -z' 
 'x, -y-1/2, z-1/2' 
 
_cell_length_a    12.4328 
_cell_length_b    17.5649 
_cell_length_c    14.4565 
_cell_angle_alpha  90.000 
_cell_angle_beta   94.573 
_cell_angle_gamma  90.000 
 
_shelx_F_squared_multiplier     1.000 
 
loop_ 
 _refln_index_h 
 _refln_index_k 
 _refln_index_l 
 _refln_F_squared_calc 
 _refln_F_squared_meas 
 _refln_F_squared_sigma 
 _refln_observed_status 
   1   0   0    17736.87    18378.19    577.56 o 
   2   0   0      771.56      778.93     19.71 o 
   3   0   0     1173.86     1218.53     29.99 o 
   4   0   0    11014.42    11049.88    213.37 o 
   5   0   0      708.36      736.94     24.85 o 
   6   0   0        0.74      -11.14     10.28 o 
   7   0   0        8.31       18.00     12.00 o 
   8   0   0      236.84      225.37     18.00 o 
   9   0   0       52.65       46.35     12.97 o 
  10   0   0       29.23       32.22     14.26 o 
  11   0   0      240.12      218.88     27.36 o 
  12   0   0      202.99      162.82     52.27 o 
  13   0   0      165.64      195.38     49.70 o 
  14   0   0        9.29        1.57     29.27 o 
   1   1   0      945.01      943.88     17.86 o 
   2   1   0    14292.12    15089.93    198.43 o 
   3   1   0        8.63       12.70      5.33 o 
   4   1   0      904.87      831.18     18.42 o 
   5   1   0      368.55      339.75     11.80 o 
   6   1   0      122.67      124.58      8.59 o 
   7   1   0       49.23       55.68      7.95 o 
   8   1   0       13.24        6.46      8.14 o 
   9   1   0       70.23       66.11     10.96 o 
  10   1   0       24.36       16.65     11.20 o 
  11   1   0      149.54      182.17     14.96 o 
  12   1   0        0.12       -2.49     14.43 o 
  13   1   0        3.58       -6.23     22.33 o 
  14   1   0        8.43       38.49     27.89 o 
   0   2   0     4251.64     3980.03     77.49 o 
   1   2   0     6077.54     6009.57     82.97 o 
   2   2   0     3989.47     4082.72     56.59 o 
   3   2   0     4419.86     4411.27     57.21 o 
   4   2   0     1346.74     1324.36     23.64 o 
   5   2   0      366.95      364.55     12.23 o 
   6   2   0       10.63        5.05      8.46 o 
   7   2   0       21.02       20.90      8.38 o 
   8   2   0        0.25      -11.85      8.60 o 
   9   2   0        1.11       -0.34     12.44 o 
  10   2   0      197.92      214.91     21.85 o 
  11   2   0      585.37      564.18     21.90 o 
  12   2   0      233.46      235.53     17.69 o 
  13   2   0      286.99      272.70     21.87 o 
  14   2   0      259.84      259.64     57.41 o 
   1   3   0      177.78      186.81      5.43 o 
   2   3   0     6979.21     6961.45     88.17 o 
   3   3   0    10791.79    11199.59    130.65 o 
   4   3   0     2730.26     2576.09     39.94 o 
   5   3   0      115.56      124.91      7.61 o 
   6   3   0      512.12      518.35     14.01 o 
   7   3   0        0.01       -5.65      7.02 o 
   8   3   0      887.95      893.03     19.34 o 
   9   3   0        0.00       27.86     20.16 o 
  10   3   0      106.58      121.15     13.57 o 
  11   3   0       55.33       84.80     13.51 o 
  12   3   0      134.17      170.51     23.25 o 
  13   3   0        4.65      -36.63     24.42 o 
  14   3   0      154.61      203.09     58.27 o 
   0   4   0     4987.41     5209.06     96.83 o 
   1   4   0     4429.06     4554.13     55.16 o 
   2   4   0    75878.22    82351.27    928.93 o 
   3   4   0       38.34       40.09      5.36 o 
   4   4   0      492.28      525.14     12.12 o 
   5   4   0     1762.88     1707.24     28.27 o 
   6   4   0       82.41       53.47      8.00 o 
   7   4   0       70.53       68.38     12.00 o 
   8   4   0      157.68      142.26     11.53 o 
   9   4   0        7.27        1.37     12.24 o 
  10   4   0        2.33        5.72     12.46 o 
  11   4   0       34.38       29.18     13.80 o 
  12   4   0      598.71      614.02     30.71 o 
  13   4   0       17.04       49.60     32.90 o 
  14   4   0       31.46       38.50     24.40 o 
   1   5   0     8778.12     8870.34    111.73 o 
   2   5   0       76.92       72.72      6.52 o 
   3   5   0     5267.56     5442.20     85.21 o 
   4   5   0       38.54       41.22      7.92 o 
   5   5   0     1543.94     1589.72     25.27 o 
   6   5   0        6.76        1.46      6.66 o 
   7   5   0      510.38      551.19     15.56 o 
   8   5   0       49.42       34.35     10.85 o 
   9   5   0       38.45       43.53     11.70 o 
  10   5   0      605.04      588.43     22.02 o 
  11   5   0        2.61       -0.58     18.68 o 
  12   5   0       68.81       71.62     18.82 o 
  13   5   0       47.50       78.78     23.64 o 
  14   5   0       91.13       78.79     22.41 o 
   0   6   0       22.37       12.20      7.56 o 
   1   6   0      122.83       94.40      6.16 o 
   2   6   0      426.65      393.46      9.78 o 
   3   6   0      463.84      459.38     10.90 o 
   4   6   0     2037.30     2018.84     40.94 o 
   5   6   0      774.43      713.52     15.12 o 
   6   6   0       33.12       11.08      7.03 o 
   7   6   0      254.79      257.57     13.79 o 
   8   6   0      862.49      897.54     24.90 o 
   9   6   0      972.65      943.72     31.91 o 
  10   6   0       31.25       25.96     13.86 o 
  11   6   0       89.65       75.78     16.00 o 
  12   6   0       28.39       36.60     18.08 o 
  13   6   0       58.98       73.43     23.75 o 
  14   6   0        7.04       44.37     22.95 o 
   1   7   0      626.09      623.22     13.04 o 
   2   7   0      887.48      891.77     16.24 o 
   3   7   0     2286.67     2324.34     33.24 o 
   4   7   0      439.74      470.73     12.02 o 
   5   7   0      755.67      735.83     15.63 o 
   6   7   0      262.82      229.45     19.79 o 
   7   7   0       19.18       -6.89      9.70 o 
   8   7   0       15.57       10.24     11.38 o 
   9   7   0       73.69       99.16     15.71 o 
  10   7   0        9.74       37.76     19.56 o 
  11   7   0      215.43      184.18     18.97 o 
  12   7   0       36.36       62.28     19.13 o 
  13   7   0      107.80      158.36     33.02 o 
  14   7   0        4.37      -33.21     22.14 o 
   0   8   0      194.23      204.26     11.80 o 
   1   8   0       28.09       13.01      5.92 o 
   2   8   0        8.66        6.67      6.16 o 
   3   8   0     1293.67     1249.51     21.43 o 
   4   8   0      298.91      267.74     10.87 o 
   5   8   0        4.15        0.63      6.97 o 
   6   8   0       14.59        2.49      8.83 o 
   7   8   0        0.02       -8.50      9.77 o 
   8   8   0       33.13       43.09     15.51 o 
   9   8   0        4.13       -7.25     13.46 o 
  10   8   0        8.14       12.87     14.57 o 
  11   8   0       53.15       42.10     19.67 o 
  12   8   0        0.68       -7.68     18.57 o 
  13   8   0        8.47       33.33     20.96 o 
   1   9   0      460.43      450.00     15.71 o 
   2   9   0      620.51      613.78     14.09 o 
   3   9   0        3.83        5.21      6.68 o 
   4   9   0       86.21       75.50     12.86 o 
   5   9   0      108.96      127.73     10.56 o 
   6   9   0        0.96      -15.36     10.24 o 
   7   9   0        0.33        3.32     13.48 o 
   8   9   0     1192.84     1186.40     37.48 o 
   9   9   0      856.19      828.30     30.28 o 
  10   9   0       46.61       57.44     20.78 o 
  11   9   0       65.29       60.39     19.11 o 
  12   9   0       57.40       49.48     23.38 o 
  13   9   0        0.35        9.27     21.27 o 
   0  10   0      157.47      165.90     18.00 o 
   1  10   0      151.55      162.38     10.64 o 
   2  10   0      547.09      536.67     13.73 o 
   3  10   0        8.87       11.86      7.76 o 
   4  10   0     1354.83     1311.62     25.11 o 
   5  10   0      152.54      149.77     17.69 o 
   6  10   0      196.11      169.77     14.13 o 
   7  10   0      656.84      632.55     26.47 o 
   8  10   0       56.84       33.12     15.73 o 
   9  10   0      261.34      284.23     20.38 o 
  10  10   0      107.58       84.28     17.31 o 
  11  10   0       35.52       11.11     18.61 o 
  12  10   0       20.15       21.58     25.36 o 
  13  10   0        3.73      -15.34     22.19 o 
   1  11   0       39.33       39.59      7.69 o 
   2  11   0      130.00      134.01      9.13 o 
   3  11   0      295.28      308.92     11.54 o 
   4  11   0       99.99      117.46     12.41 o 
   5  11   0        5.26       13.75     11.55 o 
   6  11   0      138.21      130.39     13.96 o 
   7  11   0      268.70      270.59     19.29 o 
   8  11   0      369.14      427.42     23.50 o 
   9  11   0       49.41       41.53     15.49 o 
  10  11   0        0.41       -2.76     18.15 o 
  11  11   0       50.12       20.42     19.01 o 
  12  11   0       49.91       59.60     22.45 o 
   0  12   0      868.15      919.38     54.41 o 
   1  12   0      785.99      760.41     27.09 o 
   2  12   0      163.50      127.59      9.71 o 
   3  12   0       44.65       58.82     11.23 o 
   4  12   0      204.24      187.52     14.09 o 
   5  12   0        2.77        6.27     11.48 o 
   6  12   0       25.07       11.41     12.65 o 
   7  12   0        4.58       -4.82     14.44 o 
   8  12   0        2.81       -8.05     14.98 o 
   9  12   0        1.26       18.07     16.21 o 
  10  12   0        0.59        1.81     19.17 o 
  11  12   0       55.34       13.12     23.70 o 
  12  12   0        9.15       -2.70     22.29 o 
   1  13   0      164.47      163.26     13.11 o 
   2  13   0        2.07       10.47      9.45 o 
   3  13   0      232.20      248.22     15.30 o 
   4  13   0      113.09      107.07     13.34 o 
   5  13   0      343.60      359.70     18.35 o 
   6  13   0      460.25      452.15     23.68 o 
   7  13   0      379.91      354.90     22.60 o 
   8  13   0       30.91       27.03     16.40 o 
   9  13   0       58.00       66.98     19.70 o 
  10  13   0       52.74      100.67     21.97 o 
  11  13   0       15.12       -6.81     23.02 o 
   0  14   0      253.46      235.40     21.50 o 
   1  14   0      168.71      171.44     15.46 o 
   2  14   0      299.78      315.61     16.80 o 
   3  14   0      182.95      152.81     14.88 o 
   4  14   0      293.22      288.44     18.31 o 
   5  14   0       59.49       40.42     13.23 o 
   6  14   0      126.56       95.82     24.61 o 
   7  14   0       77.52       78.12     17.60 o 
   8  14   0       39.16       83.62     26.84 o 
   9  14   0       16.30       28.03     21.29 o 
  10  14   0        0.18      -28.73     20.08 o 
  11  14   0        0.39        0.75     30.80 o 
   1  15   0      121.50      132.28     14.61 o 
   2  15   0      160.97      163.76     18.58 o 
   3  15   0       48.29       42.96     13.05 o 
   4  15   0      238.84      239.92     17.17 o 
   5  15   0        0.27       -1.58     17.44 o 
   6  15   0       95.09       96.24     17.15 o 
   7  15   0        7.87      -22.87     15.25 o 
   8  15   0       49.84       43.34     30.06 o 
   9  15   0        0.14      -14.63     20.24 o 
  10  15   0       13.39       25.27     21.74 o 
   0  16   0       39.66       18.81     34.70 o 
   1  16   0       60.52       58.08     14.76 o 
   2  16   0       44.06       25.31     14.49 o 
   3  16   0        4.70       -0.72     17.19 o 
   4  16   0       89.62       83.16     14.67 o 
   5  16   0        1.62      -19.68     15.23 o 
   6  16   0        0.41       -2.33     16.17 o 
   7  16   0       15.24       52.98     21.03 o 
   8  16   0        0.10      -29.91     19.94 o 
   9  16   0        3.96        1.51     22.14 o 
   1  17   0       44.51       66.38     15.57 o 
   2  17   0        3.83       -5.31     15.46 o 
   3  17   0        1.54        7.14     15.56 o 
   4  17   0        5.25       -3.73     18.36 o 
   5  17   0       69.78       84.01     20.41 o 
   6  17   0        4.35       32.30     18.11 o 
   7  17   0       15.92      -15.15     18.33 o 
   8  17   0       31.26       64.27     22.92 o 
   0  18   0        1.15       31.91     25.62 o 
   1  18   0        5.43      -18.84     17.80 o 
   2  18   0        0.77       13.90     16.47 o 
   3  18   0       78.78       34.03     17.25 o 
   4  18   0        2.09       16.10     19.84 o 
   5  18   0       33.87       63.07     26.49 o 
   6  18   0       25.80       18.02     18.43 o 
   7  18   0       46.94       38.70     23.07 o 
   1  19   0       10.88       21.56     20.30 o 
   2  19   0        6.83        3.89     20.33 o 
   3  19   0       49.13       88.08     46.33 o 
   4  19   0       19.41        7.21     20.84 o 
   5  19   0        0.24      -29.53     20.98 o 
   6  19   0       42.15       82.44     24.22 o 
   0  20   0        9.78        9.01     28.30 o 
   1  20   0       43.85       61.39     22.36 o 
   2  20   0       13.49        0.28     21.89 o 
   3  20   0       53.41       80.12     23.51 o 
   4  20   0       10.73       26.69     23.10 o 
   1  21   0        0.78      -35.44     23.62 o 
 -14   1   1        9.89       66.18     24.49 o 
 -13   1   1       11.51        9.65     19.11 o 
 -12   1   1      188.45      246.67     25.85 o 
 -11   1   1       26.76       29.82     11.18 o 
 -10   1   1      604.25      643.25     21.64 o 
  -9   1   1      643.17      664.96     17.98 o 
  -8   1   1      150.29      159.61     17.72 o 
  -7   1   1     1151.22     1238.72     50.20 o 
  -6   1   1       91.41       88.40      9.93 o 
  -5   1   1     1380.42     1516.04     48.44 o 
  -4   1   1      441.47      454.31     11.42 o 
  -3   1   1     4730.55     4842.54     59.08 o 
  -2   1   1     2620.65     2663.17     35.44 o 
  -1   1   1      899.87      945.30     15.42 o 
   0   1   1     1143.69      939.09     15.92 o 
   1   1   1     8423.30     8498.07    124.68 o 
   2   1   1       95.24       77.96      5.31 o 
   3   1   1        0.06        0.46     11.81 o 
   4   1   1      206.69      210.34     18.42 o 
   5   1   1      887.86      903.52     23.14 o 
   6   1   1     1782.22     1791.09     64.70 o 
   7   1   1      477.49      520.05     17.68 o 
   8   1   1      265.58      281.20     27.42 o 
   9   1   1       50.71       46.85     10.45 o 
  10   1   1       26.96       36.35     12.41 o 
  11   1   1      170.22      158.70     16.56 o 
  12   1   1      525.18      546.50     28.25 o 
  13   1   1      169.73      193.04     25.92 o 
  14   1   1      114.11      126.68     29.46 o 
 -14   2   1        8.24       -3.87     19.99 o 
 -13   2   1       46.98       23.05     46.27 o 
 -12   2   1        0.38       15.32     14.91 o 
 -11   2   1      116.32      119.71     15.70 o 
 -10   2   1      119.47      132.48     13.39 o 
  -9   2   1      123.89      148.44     11.52 o 
  -8   2   1        0.30       -3.17     14.10 o 
  -7   2   1       12.38       13.44     13.98 o 
  -6   2   1        0.13        0.60      6.25 o 
  -5   2   1     1233.74     1265.33     21.17 o 
  -4   2   1      110.14       86.64      6.63 o 
  -3   2   1      186.34      174.28      7.67 o 
  -2   2   1     3750.06     3739.11     61.47 o 
  -1   2   1      824.90      716.25     14.34 o 
   0   2   1     2232.56     2103.15     27.91 o 
   1   2   1     8751.59     8994.30    111.66 o 
   2   2   1      136.33      117.11      5.50 o 
   3   2   1     8658.07     8655.54    118.13 o 
   4   2   1     2081.21     1968.65     35.10 o 
   5   2   1       26.40       43.27      7.94 o 
   6   2   1        7.66       10.13      8.65 o 
   7   2   1       18.15       11.07      8.54 o 
   8   2   1      211.65      217.76     11.69 o 
   9   2   1      103.61      104.73     11.09 o 
  10   2   1       21.52       10.76     11.66 o 
  11   2   1      165.49      156.41     16.57 o 
  12   2   1      223.20      238.49     20.09 o 
  13   2   1      750.19      815.35     35.13 o 
  14   2   1      199.20      221.94     59.13 o 
 -14   3   1        0.28      -29.14     32.56 o 
 -13   3   1      278.84      306.34     30.67 o 
 -12   3   1       56.66       39.60     15.43 o 
 -11   3   1       78.52       60.37     14.20 o 
 -10   3   1        0.13       -2.63     12.68 o 
  -9   3   1        0.67        8.06     11.71 o 
  -8   3   1      450.03      475.42     16.56 o 
  -7   3   1      933.69      887.79     21.77 o 
  -6   3   1      296.31      233.93     10.60 o 
  -5   3   1     1063.99     1086.87     41.19 o 
  -4   3   1      342.01      330.99     18.80 o 
  -3   3   1      159.62      144.22      7.56 o 
  -2   3   1      259.77      252.50      8.22 o 
  -1   3   1        6.32       19.64      4.53 o 
   0   3   1    12584.06    12770.96    146.73 o 
   1   3   1     2112.01     1974.96     27.83 o 
   2   3   1    35695.98    37541.73    496.16 o 
   3   3   1    16505.31    16588.64    191.71 o 
   4   3   1      892.01      921.94     17.55 o 
   5   3   1      698.53      667.08     15.44 o 
   6   3   1       60.59       54.04      8.51 o 
   7   3   1      122.83      132.27     17.30 o 
   8   3   1       62.82       59.10     18.39 o 
   9   3   1        0.12        8.61     10.71 o 
  10   3   1      333.71      300.46     19.87 o 
  11   3   1        1.15       -4.96     12.27 o 
  12   3   1        0.20      -12.05     18.43 o 
  13   3   1       43.94       17.10     21.90 o 
  14   3   1        0.05      -40.78     27.36 o 
 -14   4   1       28.40       65.13     51.41 o 
 -13   4   1       26.21       14.07     20.92 o 
 -12   4   1        5.15       -7.46     14.52 o 
 -11   4   1       69.67       58.62     14.11 o 
 -10   4   1        1.09        9.73     12.31 o 
  -9   4   1       38.94       33.06     12.27 o 
  -8   4   1       92.05      131.47     14.84 o 
  -7   4   1      312.40      291.13     15.71 o 
  -6   4   1     2655.04     2720.22     52.31 o 
  -5   4   1       96.32       82.64     15.64 o 
  -4   4   1     1132.92     1217.71     27.83 o 
  -3   4   1     3318.23     3183.12     44.62 o 
  -2   4   1    45597.14    47643.07    578.10 o 
  -1   4   1      562.02      514.91     10.24 o 
   0   4   1    17658.39    19061.49    231.87 o 
   1   4   1     5195.77     5292.71     68.77 o 
   2   4   1    11248.81    12048.71    151.06 o 
   3   4   1     4817.62     4572.46     84.97 o 
   4   4   1      351.48      307.07      9.14 o 
   5   4   1      588.75      585.22     13.10 o 
   6   4   1      455.89      447.55     12.56 o 
   7   4   1       90.82       72.20      8.19 o 
   8   4   1      200.55      183.96     10.83 o 
   9   4   1      349.19      355.74     15.43 o 
  10   4   1        3.79        4.49     11.01 o 
  11   4   1      861.88      899.55     27.85 o 
  12   4   1      143.98      169.95     20.96 o 
  13   4   1       88.06       74.67     26.26 o 
  14   4   1      185.12      212.87     34.22 o 
 -14   5   1      168.48      192.79     37.84 o 
 -13   5   1       21.50       37.04     19.09 o 
 -12   5   1       31.79       70.47     22.37 o 
 -11   5   1      291.25      290.58     19.70 o 
 -10   5   1      305.57      312.50     18.94 o 
  -9   5   1       43.96       23.15     12.07 o 
  -8   5   1      432.13      425.18     18.77 o 
  -7   5   1       46.27       48.03      8.97 o 
  -6   5   1       19.10       -0.86      8.41 o 
  -5   5   1     1567.41     1683.27     28.97 o 
  -4   5   1     1920.66     1951.98     31.26 o 
  -3   5   1     6824.51     6831.38     89.30 o 
  -2   5   1     6455.65     6678.92     80.41 o 
  -1   5   1     7726.61     7956.96     94.25 o 
   0   5   1      717.69      756.50     13.39 o 
   1   5   1     1764.13     1690.57     23.85 o 
   2   5   1      960.48     1041.41     18.70 o 
   3   5   1    17761.33    18505.69    214.43 o 
   4   5   1     4226.30     4181.03     53.95 o 
   5   5   1        1.33        8.36      6.23 o 
   6   5   1      145.44      147.13      9.77 o 
   7   5   1      284.91      284.35     12.21 o 
   8   5   1      127.24      125.44     10.93 o 
   9   5   1       42.23       51.96     12.24 o 
  10   5   1      729.98      708.56     28.29 o 
  11   5   1      700.56      613.24     29.91 o 
  12   5   1      199.61      176.49     21.14 o 
  13   5   1       17.23       30.48     19.30 o 
  14   5   1       30.16       53.27     22.27 o 
 -14   6   1        8.28      -23.16     31.04 o 
 -13   6   1       13.50        9.44     17.73 o 
 -12   6   1        2.01       -2.08     15.40 o 
 -11   6   1       19.98      -14.88     14.04 o 
 -10   6   1       58.29       64.54     12.57 o 
  -9   6   1     3130.23     3187.28     58.29 o 
  -8   6   1      528.14      547.45     19.67 o 
  -7   6   1        4.82        2.91      9.07 o 
  -6   6   1      128.06      150.33     11.14 o 
  -5   6   1     2240.26     2227.54     36.32 o 
  -4   6   1       19.21       28.11      7.36 o 
  -3   6   1      235.64      238.25      9.62 o 
  -2   6   1       43.60       53.12      7.54 o 
  -1   6   1     4258.11     4197.47     52.80 o 
   0   6   1      441.87      416.63     10.69 o 
   1   6   1     4699.82     4627.52     57.72 o 
   2   6   1      217.92      232.52      7.55 o 
   3   6   1      243.84      225.23      8.04 o 
   4   6   1     2201.51     2182.68     31.84 o 
   5   6   1     1557.84     1579.45     25.74 o 
   6   6   1        0.21      -10.23      6.82 o 
   7   6   1      431.78      445.08     14.73 o 
   8   6   1        8.73       16.30     10.57 o 
   9   6   1      147.69      141.80     15.60 o 
  10   6   1      428.78      411.14     22.12 o 
  11   6   1      476.03      470.34     27.74 o 
  12   6   1       45.07       61.06     18.93 o 
  13   6   1       64.08       55.05     20.44 o 
  14   6   1        0.10      -40.82     27.21 o 
 -14   7   1        0.80       26.39     22.18 o 
 -13   7   1       14.31       20.70     20.50 o 
 -12   7   1      165.33      165.43     20.30 o 
 -11   7   1      932.83      859.91     32.14 o 
 -10   7   1      223.50      231.55     18.85 o 
  -9   7   1      125.44      120.75     14.29 o 
  -8   7   1      356.54      335.31     27.58 o 
  -7   7   1       39.95       25.90     11.75 o 
  -6   7   1     1357.35     1444.32     28.19 o 
  -5   7   1      109.41      112.84      9.67 o 
  -4   7   1       61.20       87.58      9.03 o 
  -3   7   1       30.93       21.32      5.74 o 
  -2   7   1      420.69      470.58     11.38 o 
  -1   7   1     2038.29     2007.41     34.01 o 
   0   7   1      394.46      362.16      9.84 o 
   1   7   1      246.67      191.28      7.79 o 
   2   7   1      569.76      492.74     11.24 o 
   3   7   1      344.63      374.47     10.33 o 
   4   7   1     5339.09     5407.98     96.97 o 
   5   7   1      643.67      687.75     15.60 o 
   6   7   1       11.64       19.74      7.81 o 
   7   7   1      284.26      277.27     16.20 o 
   8   7   1      367.99      369.51     19.52 o 
   9   7   1      172.85      151.45     16.00 o 
  10   7   1       64.02       65.67     16.19 o 
  11   7   1       42.53       33.36     18.31 o 
  12   7   1       49.35       21.57     26.92 o 
  13   7   1        8.73        5.65     19.58 o 
 -13   8   1       49.35       54.07     21.59 o 
 -12   8   1       79.29       74.66     19.58 o 
 -11   8   1        0.20       -2.69     16.16 o 
 -10   8   1      140.86      196.10     19.70 o 
  -9   8   1        0.39       -1.93     13.98 o 
  -8   8   1       87.03       91.05     13.29 o 
  -7   8   1      177.92      179.98     14.08 o 
  -6   8   1     1458.40     1357.87     31.91 o 
  -5   8   1     2522.67     2550.39     60.92 o 
  -4   8   1     4101.58     4121.78     59.90 o 
  -3   8   1       59.64       65.53      7.03 o 
  -2   8   1     1055.19     1073.02     22.31 o 
  -1   8   1      522.19      559.31     12.91 o 
   0   8   1      454.84      445.98     12.38 o 
   1   8   1      649.30      664.40     20.66 o 
   2   8   1      474.02      464.84     11.59 o 
   3   8   1     1021.80     1065.26     19.79 o 
   4   8   1     2907.55     3040.40     42.64 o 
   5   8   1     2568.16     2522.58     37.36 o 
   6   8   1      694.03      642.45     20.76 o 
   7   8   1       37.90       49.70     11.81 o 
   8   8   1      117.98      100.76     14.84 o 
   9   8   1      708.35      700.05     27.68 o 
  10   8   1      241.43      245.80     21.94 o 
  11   8   1      127.37      108.05     20.26 o 
  12   8   1        0.29      -19.83     17.91 o 
  13   8   1        0.02       10.66     20.19 o 
 -13   9   1       86.31      125.81     23.66 o 
 -12   9   1      116.44      123.08     22.56 o 
 -11   9   1        8.38      -23.72     15.81 o 
 -10   9   1      138.76      149.80     19.42 o 
  -9   9   1      476.74      452.16     26.34 o 
  -8   9   1      258.75      251.56     23.87 o 
  -7   9   1      877.70      781.05     27.67 o 
  -6   9   1     1908.98     1989.92     36.32 o 
  -5   9   1      511.65      506.71     17.32 o 
  -4   9   1      230.25      222.89     12.15 o 
  -3   9   1     3208.58     3223.97     49.35 o 
  -2   9   1      173.00      176.54      9.52 o 
  -1   9   1      654.67      644.84     14.43 o 
   0   9   1      440.41      488.20     12.62 o 
   1   9   1     1341.34     1351.48     22.91 o 
   2   9   1      232.19      241.31      9.50 o 
   3   9   1        0.16       14.38      6.35 o 
   4   9   1        4.08      -10.36      7.52 o 
   5   9   1     1705.27     1771.20     38.84 o 
   6   9   1      337.89      335.26     16.57 o 
   7   9   1       30.72       10.44     14.18 o 
   8   9   1      574.55      566.51     26.12 o 
   9   9   1      955.39      934.25     45.64 o 
  10   9   1       70.38       95.44     18.68 o 
  11   9   1       21.45        6.33     21.67 o 
  12   9   1        0.26       15.05     19.38 o 
  13   9   1       13.91       22.24     21.71 o 
 -13  10   1        2.96       11.01     29.44 o 
 -12  10   1        0.66      -20.37     19.50 o 
 -11  10   1        0.39      -10.09     18.06 o 
 -10  10   1       81.29       56.24     17.23 o 
  -9  10   1      449.43      354.45     22.51 o 
  -8  10   1        0.15       22.13     14.13 o 
  -7  10   1     1488.84     1435.40     39.25 o 
  -6  10   1       17.82       22.20     15.34 o 
  -5  10   1       85.42       75.96     10.36 o 
  -4  10   1       45.81       35.90      9.21 o 
  -3  10   1      678.62      686.30     15.95 o 
  -2  10   1      486.21      501.08     13.53 o 
  -1  10   1     1129.37     1121.34     26.49 o 
   0  10   1     1325.82     1356.19     23.78 o 
   1  10   1      212.65      196.93      9.63 o 
   2  10   1     1121.29     1121.72     23.62 o 
   3  10   1      523.74      528.51     13.66 o 
   4  10   1      221.01      209.46     11.84 o 
   5  10   1        2.95        8.15     10.56 o 
   6  10   1      378.91      406.20     18.11 o 
   7  10   1      526.23      519.72     37.23 o 
   8  10   1       32.56       46.01     18.92 o 
   9  10   1       80.36       70.03     17.46 o 
  10  10   1       15.71       -7.08     19.92 o 
  11  10   1       12.48       -2.65     23.62 o 
  12  10   1        1.19       31.14     22.14 o 
  13  10   1       45.42       -2.87     23.50 o 
 -12  11   1        2.06       29.43     21.05 o 
 -11  11   1       20.96       37.62     17.85 o 
 -10  11   1      107.26      149.40     19.79 o 
  -9  11   1      329.06      305.51     21.64 o 
  -8  11   1      186.67      233.24     35.79 o 
  -7  11   1       71.89       97.23     15.83 o 
  -6  11   1      706.00      615.49     25.46 o 
  -5  11   1      149.69      158.83     22.02 o 
  -4  11   1        0.74       -7.54      9.13 o 
  -3  11   1      992.23      966.72     20.07 o 
  -2  11   1     1830.67     1771.69     29.32 o 
  -1  11   1      467.98      461.48     13.59 o 
   0  11   1       14.35       10.21      7.36 o 
   1  11   1       59.98       57.44      8.24 o 
   2  11   1       18.33       16.94      7.78 o 
   3  11   1        9.26       -1.26      8.77 o 
   4  11   1      161.35      138.38     12.77 o 
   5  11   1      149.86      150.75     19.65 o 
   6  11   1       57.26       62.10     12.86 o 
   7  11   1      333.88      316.19     18.47 o 
   8  11   1       15.55       14.25     14.33 o 
   9  11   1       81.08      100.82     18.85 o 
  10  11   1       24.65       14.57     18.59 o 
  11  11   1       38.86       32.62     20.28 o 
  12  11   1        0.13       -9.22     20.37 o 
 -12  12   1       25.83       25.89     22.53 o 
 -11  12   1       23.48       20.27     26.31 o 
 -10  12   1       80.05       79.96     18.95 o 
  -9  12   1        3.38       -2.81     15.99 o 
  -8  12   1      172.88      194.09     19.00 o 
  -7  12   1        7.41       13.61     14.49 o 
  -6  12   1      814.39      824.67     29.74 o 
  -5  12   1      192.61      186.22     15.41 o 
  -4  12   1      208.21      211.62     15.04 o 
  -3  12   1       21.35       10.12      9.42 o 
  -2  12   1       17.67       13.52     10.76 o 
  -1  12   1        1.08       -0.85     12.00 o 
   0  12   1      134.13      128.26      9.62 o 
   1  12   1        4.74       -3.86      8.14 o 
   2  12   1      379.34      349.16     17.69 o 
   3  12   1        0.57       12.14     10.64 o 
   4  12   1      171.47      178.98     17.69 o 
   5  12   1       50.67       48.86     12.14 o 
   6  12   1      127.67      125.67     14.50 o 
   7  12   1       69.57       52.45     13.65 o 
   8  12   1        0.31       -3.95     14.41 o 
   9  12   1       25.83       30.21     26.65 o 
  10  12   1       10.78      -20.24     18.90 o 
  11  12   1       15.65      -31.18     20.78 o 
  12  12   1        0.39      -19.08     22.25 o 
 -11  13   1        4.01       25.67     21.70 o 
 -10  13   1        0.01       -0.64     18.61 o 
  -9  13   1       22.80       41.51     18.09 o 
  -8  13   1      408.92      362.57     24.07 o 
  -7  13   1      931.09      959.60     45.52 o 
  -6  13   1      568.52      573.26     35.25 o 
  -5  13   1       85.49       92.01     14.17 o 
  -4  13   1       17.72       14.47     11.97 o 
  -3  13   1       30.98       19.43     11.47 o 
  -2  13   1      178.27      175.36     21.77 o 
  -1  13   1       62.49       68.95      9.94 o 
   0  13   1       81.37       83.10      9.94 o 
   1  13   1      159.43      107.41     12.50 o 
   2  13   1        3.40       -8.68      9.72 o 
   3  13   1       23.66       19.71     10.90 o 
   4  13   1      468.81      442.01     19.40 o 
   5  13   1        2.10      -13.86     12.32 o 
   6  13   1       48.67       44.83     14.84 o 
   7  13   1      243.53      227.04     19.84 o 
   8  13   1        1.85      -17.22     17.00 o 
   9  13   1        1.24      -13.00     18.51 o 
  10  13   1       17.15       15.73     21.61 o 
  11  13   1      161.54      161.99     25.52 o 
 -11  14   1        4.53      -21.55     21.77 o 
 -10  14   1        8.59      -26.52     20.77 o 
  -9  14   1        8.41       24.92     18.46 o 
  -8  14   1        5.00      -23.58     15.72 o 
  -7  14   1      154.37      164.41     18.91 o 
  -6  14   1      196.76      195.35     19.28 o 
  -5  14   1      650.86      635.74     27.00 o 
  -4  14   1      463.49      455.77     20.39 o 
  -3  14   1      380.28      383.40     19.05 o 
  -2  14   1       64.62       62.05     20.14 o 
  -1  14   1       69.29       75.38     16.57 o 
   0  14   1      162.85      137.36     12.00 o 
   1  14   1       17.72       12.00     11.63 o 
   2  14   1       24.89       34.94     11.01 o 
   3  14   1        7.55       -0.30     11.80 o 
   4  14   1       27.04        2.04     12.12 o 
   5  14   1       36.25       41.25     14.97 o 
   6  14   1       46.16       20.22     13.82 o 
   7  14   1       21.47       30.32     15.98 o 
   8  14   1       77.66       83.18     19.93 o 
   9  14   1        4.37       33.62     20.43 o 
  10  14   1        8.63        1.48     21.17 o 
  11  14   1       35.92       42.15     23.68 o 
 -10  15   1        0.01       -4.18     32.90 o 
  -9  15   1        1.38       -3.06     20.41 o 
  -8  15   1        0.02      -21.26     17.14 o 
  -7  15   1       42.93       71.32     17.77 o 
  -6  15   1       55.93       42.09     16.49 o 
  -5  15   1      303.86      320.24     21.18 o 
  -4  15   1       41.22       34.28     13.59 o 
  -3  15   1        9.83       12.68     12.10 o 
  -2  15   1        4.05       15.75     14.03 o 
  -1  15   1      209.98      216.16     18.23 o 
   0  15   1      142.79      163.85     14.92 o 
   1  15   1        5.93       12.22     10.99 o 
   2  15   1        7.33        1.02     11.61 o 
   3  15   1       38.43       16.47     12.33 o 
   4  15   1        3.01       17.53     13.08 o 
   5  15   1       10.39       -1.86     12.83 o 
   6  15   1       16.14       31.15     15.78 o 
   7  15   1        6.91       15.63     18.69 o 
   8  15   1       21.70       18.02     22.50 o 
   9  15   1        0.60       -1.01     21.18 o 
  10  15   1       61.40      102.40     27.95 o 
  -9  16   1        4.77      -29.45     20.86 o 
  -8  16   1       16.97       25.23     19.81 o 
  -7  16   1       25.46       -9.99     17.05 o 
  -6  16   1       67.90       77.40     17.86 o 
  -5  16   1       37.28       13.60     15.93 o 
  -4  16   1      362.17      297.93     34.14 o 
  -3  16   1      102.98       88.59     21.52 o 
  -2  16   1      119.44      137.22     17.38 o 
  -1  16   1       58.75       56.22     15.50 o 
   0  16   1        6.33        9.43     12.26 o 
   1  16   1        2.03        5.41     14.80 o 
   2  16   1       57.73       47.14     13.48 o 
   3  16   1       45.19       14.73     15.38 o 
   4  16   1      266.89      295.82     18.91 o 
   5  16   1       52.90       43.54     24.98 o 
   6  16   1       42.64       19.96     16.73 o 
   7  16   1      172.43      137.30     21.97 o 
   8  16   1       37.98       67.07     21.61 o 
   9  16   1        5.89       -7.59     21.10 o 
  -8  17   1        0.37       -6.56     19.92 o 
  -7  17   1        2.12       46.01     18.84 o 
  -6  17   1       22.41       26.06     18.37 o 
  -5  17   1       76.85       63.54     17.20 o 
  -4  17   1        9.49       20.18     19.80 o 
  -3  17   1        3.16       -5.73     15.23 o 
  -2  17   1       70.81       54.26     16.67 o 
  -1  17   1        3.99      -21.82     14.55 o 
   0  17   1        1.95      -28.76     19.17 o 
   1  17   1        0.18       19.89     15.48 o 
   2  17   1        0.98       -4.40     17.02 o 
   3  17   1       78.21       50.42     17.69 o 
   4  17   1      125.28      144.98     17.33 o 
   5  17   1        0.01        5.46     16.49 o 
   6  17   1        4.93       -9.47     19.31 o 
   7  17   1       81.51       88.21     21.67 o 
   8  17   1        0.86       -9.32     20.22 o 
  -7  18   1       57.74       31.50     20.43 o 
  -6  18   1       29.49       28.20     20.22 o 
  -5  18   1       12.93       -1.07     19.85 o 
  -4  18   1       84.81       78.65     21.00 o 
  -3  18   1       55.27       34.07     19.57 o 
  -2  18   1        6.36      -24.04     16.03 o 
  -1  18   1       53.12       72.80     17.60 o 
   0  18   1       48.26       75.08     19.70 o 
   1  18   1      108.61       93.02     24.74 o 
   2  18   1       18.64       39.62     17.14 o 
   3  18   1       45.89       68.37     18.46 o 
   4  18   1        0.37       -9.81     18.06 o 
   5  18   1        0.14        4.85     18.28 o 
   6  18   1      124.24      116.50     22.72 o 
   7  18   1        2.54        3.07     21.90 o 
  -6  19   1        0.03       28.96     22.08 o 
  -5  19   1       51.43       67.53     23.50 o 
  -4  19   1        4.98      -18.86     20.70 o 
  -3  19   1       43.85       73.21     21.90 o 
  -2  19   1       12.61       39.79     32.53 o 
  -1  19   1       18.33        9.51     19.40 o 
   0  19   1      136.36      118.11     22.67 o 
   1  19   1       88.42       55.26     21.45 o 
   2  19   1       28.90       44.49     20.02 o 
   3  19   1       31.75       23.44     18.79 o 
   4  19   1       72.24       60.90     21.83 o 
   5  19   1        6.90       -2.14     24.03 o 
   6  19   1        0.76      -26.06     24.89 o 
  -4  20   1        6.50       -2.33     28.75 o 
  -3  20   1       11.05       11.59     22.03 o 
  -2  20   1       16.79      -30.55     31.17 o 
  -1  20   1       13.15       15.61     22.33 o 
   0  20   1        2.08      -29.94     20.64 o 
   1  20   1        0.71       -9.08     21.12 o 
   2  20   1       21.30       21.77     22.83 o 
   3  20   1        4.32       28.21     22.64 o 
   4  20   1        2.50      -11.65     23.38 o 
  -1  21   1        2.90      -27.84     26.53 o 
   0  21   1        7.19       26.50     27.44 o 
 -14   0   2      172.50      163.67     46.27 o 
 -13   0   2      156.55      118.63     31.46 o 
 -12   0   2       98.10       56.48     23.65 o 
 -11   0   2       41.16       52.73     19.56 o 
 -10   0   2      267.98      277.93     16.93 o 
  -9   0   2      989.93      948.88     41.13 o 
  -8   0   2     3691.67     3672.76     66.12 o 
  -7   0   2     3705.02     3802.58     66.12 o 
  -6   0   2      530.78      528.94     23.99 o 
  -5   0   2       32.96       47.37      9.43 o 
  -4   0   2     3451.70     3848.22     61.85 o 
  -3   0   2     2955.27     2856.33     51.74 o 
  -2   0   2     2482.56     2346.22     64.70 o 
  -1   0   2     9628.27     9828.77    160.16 o 
   0   0   2      110.44       76.81      4.85 o 
   1   0   2     3009.82     2663.27     65.08 o 
   2   0   2    50963.22    53943.83   1112.70 o 
   3   0   2    12135.19    12291.54    231.76 o 
   4   0   2     1656.10     1755.34     90.83 o 
   5   0   2      597.63      574.13     26.56 o 
   6   0   2     7546.35     7886.16    192.81 o 
   7   0   2      329.42      310.20     23.14 o 
   8   0   2       38.69       56.56     17.14 o 
   9   0   2      241.88      217.66     23.99 o 
  10   0   2        2.32       -2.71     16.17 o 
  11   0   2     2507.74     2581.60    121.68 o 
  12   0   2      738.12      786.74     49.70 o 
  13   0   2      357.84      317.92     60.41 o 
  14   0   2      643.49      848.34     79.69 o 
 -14   1   2       39.37       46.32     24.39 o 
 -13   1   2       30.86       45.22     20.43 o 
 -12   1   2        2.09       31.33     17.25 o 
 -11   1   2       99.05      137.07     13.58 o 
 -10   1   2       32.41       17.36     10.31 o 
  -9   1   2      104.88      100.63     10.39 o 
  -8   1   2      126.60      123.93     11.63 o 
  -7   1   2     2056.46     2000.60     29.94 o 
  -6   1   2     5231.16     5435.91     69.45 o 
  -5   1   2       27.27       28.34      5.86 o 
  -4   1   2      345.62      335.11      9.28 o 
  -3   1   2     3370.91     3440.63     40.82 o 
  -2   1   2      582.83      580.85     15.71 o 
  -1   1   2     3201.75     2945.55     48.39 o 
   0   1   2    16695.04    17059.60    223.73 o 
   1   1   2        7.11        6.94      4.08 o 
   2   1   2     1727.76     1676.09     42.67 o 
   3   1   2      945.46      969.29     18.15 o 
   4   1   2      279.93      294.20     17.84 o 
   5   1   2      184.75      184.13     10.19 o 
   6   1   2       30.79       31.43      8.21 o 
   7   1   2        9.66        5.98      8.69 o 
   8   1   2      394.43      360.16     15.19 o 
   9   1   2       15.58        5.14     10.97 o 
  10   1   2       76.72       52.69     15.48 o 
  11   1   2      435.80      418.50     21.82 o 
  12   1   2      379.64      375.58     22.58 o 
  13   1   2      446.08      472.06     33.94 o 
  14   1   2       58.62       84.28     31.03 o 
 -14   2   2       71.41       71.01     24.26 o 
 -13   2   2       31.39       74.38     20.52 o 
 -12   2   2        1.18       19.60     20.36 o 
 -11   2   2      371.38      365.41     21.89 o 
 -10   2   2        1.44      -11.84     12.00 o 
  -9   2   2        3.18        1.90      9.46 o 
  -8   2   2       83.33       85.02      8.84 o 
  -7   2   2        3.98       13.99      7.53 o 
  -6   2   2     1369.44     1401.53     27.33 o 
  -5   2   2      725.17      706.75     15.66 o 
  -4   2   2     1338.10     1265.87     21.60 o 
  -3   2   2     1195.44     1192.89     19.64 o 
  -2   2   2    14889.32    15154.47    187.18 o 
  -1   2   2    19867.72    19800.13    259.69 o 
   0   2   2    13207.12    13649.07    207.79 o 
   1   2   2     5003.96     4762.41     72.62 o 
   2   2   2    35459.48    37183.20    490.25 o 
   3   2   2    16286.65    17169.05    211.93 o 
   4   2   2        1.06        2.97      7.30 o 
   5   2   2      404.46      397.50     13.04 o 
   6   2   2      457.98      487.52     16.35 o 
   7   2   2      179.32      182.92     12.42 o 
   8   2   2        1.93        4.40     10.11 o 
   9   2   2      452.93      427.74     17.63 o 
  10   2   2      141.95      145.37     18.45 o 
  11   2   2      761.67      818.48     32.74 o 
  12   2   2        0.21      -17.64     17.32 o 
  13   2   2       22.43       41.43     37.70 o 
  14   2   2        2.07        8.88     30.88 o 
 -14   3   2        0.12      -15.48     20.87 o 
 -13   3   2      115.22      147.16     26.77 o 
 -12   3   2       43.08       15.27     16.45 o 
 -11   3   2       96.26      120.98     15.10 o 
 -10   3   2      105.33       78.03     17.32 o 
  -9   3   2       13.15        1.52     13.35 o 
  -8   3   2       30.87       18.99     10.69 o 
  -7   3   2      100.11      113.82      9.89 o 
  -6   3   2      347.57      418.01     24.24 o 
  -5   3   2      745.24      787.56     23.13 o 
  -4   3   2      883.08      889.14     21.74 o 
  -3   3   2       31.92       44.02      7.93 o 
  -2   3   2    32153.84    33656.13    482.21 o 
  -1   3   2      168.86      195.99      9.70 o 
   0   3   2      117.22      144.34      6.70 o 
   1   3   2    10391.38    10267.91    128.29 o 
   2   3   2     3061.73     3140.02     46.73 o 
   3   3   2       58.44       58.91      8.91 o 
   4   3   2      681.54      706.84     14.86 o 
   5   3   2        0.71        0.77      6.76 o 
   6   3   2     1004.36     1010.60     21.09 o 
   7   3   2       50.45       47.97      8.73 o 
   8   3   2      149.82      136.46     13.48 o 
   9   3   2        3.07        3.78     11.50 o 
  10   3   2      120.69      101.92     17.70 o 
  11   3   2      203.26      198.49     18.03 o 
  12   3   2      102.14       80.70     18.95 o 
  13   3   2      327.06      357.85     35.47 o 
  14   3   2       87.82       92.42     32.91 o 
 -14   4   2      283.96      315.11     33.06 o 
 -13   4   2      164.40      188.15     24.53 o 
 -12   4   2       15.26       31.68     15.09 o 
 -11   4   2        0.16       14.45     13.79 o 
 -10   4   2      711.81      727.26     26.24 o 
  -9   4   2      287.44      277.70     23.99 o 
  -8   4   2        3.91       -4.07     10.35 o 
  -7   4   2       97.99      110.06     11.48 o 
  -6   4   2      585.07      653.36     19.43 o 
  -5   4   2     1189.04     1151.82     26.39 o 
  -4   4   2        0.14       -2.10      7.44 o 
  -3   4   2      922.51      930.69     18.63 o 
  -2   4   2    25236.26    26682.26    304.75 o 
  -1   4   2     4540.07     4684.32     57.19 o 
   0   4   2     8272.08     8297.01     97.79 o 
   1   4   2      272.36      265.28      9.49 o 
   2   4   2     5032.94     5212.23     68.96 o 
   3   4   2     1779.40     1674.49     24.59 o 
   4   4   2     7898.05     8007.54     97.71 o 
   5   4   2     1474.03     1430.15     25.22 o 
   6   4   2        0.20       -3.37      8.53 o 
   7   4   2      314.27      322.09     12.96 o 
   8   4   2       24.37       16.51      9.57 o 
   9   4   2      141.98      144.12     12.43 o 
  10   4   2        3.35        4.83     17.69 o 
  11   4   2      620.52      636.17     30.14 o 
  12   4   2        9.44       14.42     20.20 o 
  13   4   2       13.48       24.12     19.69 o 
  14   4   2      129.75      126.73     27.60 o 
 -14   5   2        3.38       53.99     35.13 o 
 -13   5   2        0.27       -6.70     22.25 o 
 -12   5   2       85.84       69.38     18.18 o 
 -11   5   2        1.41       16.33     14.25 o 
 -10   5   2        0.80       10.55     13.00 o 
  -9   5   2       88.69       76.55     15.34 o 
  -8   5   2      182.39      139.25     13.61 o 
  -7   5   2       10.62       -5.95      9.81 o 
  -6   5   2       20.82       23.75      9.38 o 
  -5   5   2     1960.55     1946.58     38.71 o 
  -4   5   2      550.39      587.59     14.49 o 
  -3   5   2    14308.66    14884.78    186.48 o 
  -2   5   2     3298.29     3278.93     42.27 o 
  -1   5   2      206.08      198.27      7.26 o 
   0   5   2      438.06      391.75      9.41 o 
   1   5   2     1443.56     1457.83     23.78 o 
   2   5   2     2101.86     2123.96     32.45 o 
   3   5   2     1750.52     1842.56     29.67 o 
   4   5   2     2235.52     2116.47     30.78 o 
   5   5   2     1506.04     1494.89     22.79 o 
   6   5   2     2468.25     2525.12     44.90 o 
   7   5   2       39.46       26.09      7.90 o 
   8   5   2       79.14       77.61      9.69 o 
   9   5   2        1.29       -8.01     11.04 o 
  10   5   2       47.74       54.52     15.51 o 
  11   5   2      186.38      161.77     19.62 o 
  12   5   2      362.56      371.23     26.56 o 
  13   5   2       24.64       44.77     19.91 o 
  14   5   2        4.81       -8.80     24.19 o 
 -14   6   2        5.55       19.61     22.72 o 
 -13   6   2       11.43        4.96     17.97 o 
 -12   6   2       79.88       87.94     17.42 o 
 -11   6   2      102.96       74.86     15.85 o 
 -10   6   2      150.30      176.06     16.95 o 
  -9   6   2      413.62      345.84     20.43 o 
  -8   6   2       17.52       17.12     11.48 o 
  -7   6   2      498.93      468.27     18.96 o 
  -6   6   2      230.54      213.59     12.72 o 
  -5   6   2        1.53        6.84      7.60 o 
  -4   6   2     1523.37     1343.19     24.62 o 
  -3   6   2      183.47      162.42      8.90 o 
  -2   6   2        3.91       -4.05      5.20 o 
  -1   6   2     1129.84     1035.70     17.46 o 
   0   6   2     2882.39     2683.36     35.98 o 
   1   6   2     1252.17     1347.53     23.12 o 
   2   6   2      332.15      336.12     10.81 o 
   3   6   2      315.59      300.08     10.74 o 
   4   6   2      175.48      162.38      9.29 o 
   5   6   2        8.95        6.70      6.93 o 
   6   6   2      519.65      590.57     17.98 o 
   7   6   2        5.21        1.73      8.53 o 
   8   6   2      367.94      432.09     20.35 o 
   9   6   2       59.52       57.84     16.94 o 
  10   6   2       49.56       18.24     23.43 o 
  11   6   2        1.06        0.15     16.40 o 
  12   6   2        0.27        2.77     18.22 o 
  13   6   2       15.10       16.16     19.74 o 
  14   6   2        0.99       23.64     26.92 o 
 -14   7   2       20.19       46.53     29.35 o 
 -13   7   2       69.18       69.76     23.13 o 
 -12   7   2        7.74      -24.24     16.16 o 
 -11   7   2      132.64      157.96     23.25 o 
 -10   7   2      192.28      195.70     16.18 o 
  -9   7   2      116.78      123.09     20.53 o 
  -8   7   2       29.02       20.83     11.09 o 
  -7   7   2      173.14      148.14     12.95 o 
  -6   7   2       28.10       23.26      8.76 o 
  -5   7   2      778.58      822.38     19.60 o 
  -4   7   2        4.64        8.22      7.83 o 
  -3   7   2       45.90       35.31      5.91 o 
  -2   7   2     1559.55     1658.77     28.51 o 
  -1   7   2       13.33       24.10      5.74 o 
   0   7   2      266.23      260.33     15.96 o 
   1   7   2      580.42      567.30     17.32 o 
   2   7   2     1898.46     1767.21     56.03 o 
   3   7   2       63.62       50.51      7.59 o 
   4   7   2       74.99       64.76      8.47 o 
   5   7   2      168.60      189.17      9.60 o 
   6   7   2       99.51      120.68      9.10 o 
   7   7   2      409.91      458.26     29.56 o 
   8   7   2       25.97       25.81     12.68 o 
   9   7   2      335.46      296.07     22.04 o 
  10   7   2       20.22       17.63     16.50 o 
  11   7   2       10.65       40.30     28.45 o 
  12   7   2        0.60       -7.43     18.55 o 
  13   7   2        3.66       23.40     20.69 o 
 -13   8   2        5.68       -5.16     19.27 o 
 -12   8   2       22.65       10.80     17.05 o 
 -11   8   2      224.85      231.11     21.52 o 
 -10   8   2      244.44      236.89     19.58 o 
  -9   8   2      109.68      122.85     16.31 o 
  -8   8   2      309.44      298.92     16.82 o 
  -7   8   2        7.53       -4.68     11.64 o 
  -6   8   2     1081.28     1075.59     24.11 o 
  -5   8   2     1190.22     1145.34     24.09 o 
  -4   8   2     1663.14     1580.88     28.72 o 
  -3   8   2      220.36      176.45      8.51 o 
  -2   8   2      513.13      459.36     12.86 o 
  -1   8   2      299.79      276.14     14.04 o 
   0   8   2      256.24      269.01      9.41 o 
   1   8   2      725.75      743.26     15.13 o 
   2   8   2     2899.66     2861.38     43.68 o 
   3   8   2       29.68       12.43      7.59 o 
   4   8   2     1284.86     1226.97     24.80 o 
   5   8   2     1945.72     1863.71     33.61 o 
   6   8   2     1506.41     1550.70     35.99 o 
   7   8   2      314.50      297.55     16.16 o 
   8   8   2      114.19       86.64     22.04 o 
   9   8   2       37.71        3.31     15.84 o 
  10   8   2      114.49       84.40     17.62 o 
  11   8   2       16.21       13.69     17.77 o 
  12   8   2        0.03       -8.69     19.03 o 
  13   8   2       29.14       11.34     20.91 o 
 -13   9   2       60.39       65.48     23.54 o 
 -12   9   2       14.15        6.94     17.74 o 
 -11   9   2        2.39        8.83     17.69 o 
 -10   9   2        1.27       30.80     35.73 o 
  -9   9   2      307.41      241.35     19.03 o 
  -8   9   2      708.12      740.04     40.32 o 
  -7   9   2     1441.13     1475.69     34.18 o 
  -6   9   2     1513.96     1438.53     32.88 o 
  -5   9   2        3.06        7.60      9.01 o 
  -4   9   2     1903.73     1902.53     33.54 o 
  -3   9   2     1525.17     1524.48     26.83 o 
  -2   9   2        7.63        9.99      6.44 o 
  -1   9   2        0.22        8.38      6.59 o 
   0   9   2      692.41      670.04     14.99 o 
   1   9   2      248.76      221.53     11.75 o 
   2   9   2     3747.08     3813.18     56.31 o 
   3   9   2      717.18      760.09     18.74 o 
   4   9   2      196.32      205.78     11.35 o 
   5   9   2       11.83       -2.92     15.11 o 
   6   9   2      219.69      211.80     14.84 o 
   7   9   2        0.33       -3.61     11.78 o 
   8   9   2       30.93        7.17     15.74 o 
   9   9   2      293.32      309.10     30.23 o 
  10   9   2        8.43       -8.57     16.86 o 
  11   9   2        4.31      -19.63     18.52 o 
  12   9   2        2.73        1.33     21.52 o 
  13   9   2        5.17       11.45     21.63 o 
 -13  10   2        6.78        0.97     22.08 o 
 -12  10   2        3.93        0.33     17.84 o 
 -11  10   2       23.00       19.58     16.85 o 
 -10  10   2        6.57       -4.26     15.36 o 
  -9  10   2      454.77      463.23     35.25 o 
  -8  10   2       77.04       61.43     15.11 o 
  -7  10   2       31.16       45.82     21.16 o 
  -6  10   2       41.65       40.83     13.85 o 
  -5  10   2      232.44      234.96     13.07 o 
  -4  10   2     1143.68     1106.79     30.92 o 
  -3  10   2        7.68       11.02      7.39 o 
  -2  10   2      610.42      581.96     21.73 o 
  -1  10   2      183.35      196.15     11.13 o 
   0  10   2      689.50      664.01     15.62 o 
   1  10   2       82.97       83.70     10.56 o 
   2  10   2        1.98       13.57     18.06 o 
   3  10   2       28.23       32.90      8.96 o 
   4  10   2      677.38      682.16     19.04 o 
   5  10   2       34.31       24.16     11.01 o 
   6  10   2        0.08        8.44     11.43 o 
   7  10   2      175.34      170.13     15.96 o 
   8  10   2      201.75      206.30     18.41 o 
   9  10   2        9.56       -0.78     15.67 o 
  10  10   2        1.56      -11.24     17.60 o 
  11  10   2       26.21       17.74     20.41 o 
  12  10   2        0.26       15.40     20.79 o 
 -12  11   2       22.77       12.56     19.57 o 
 -11  11   2       50.89       36.36     17.62 o 
 -10  11   2        0.19       -3.19     15.87 o 
  -9  11   2        0.13       16.35     21.64 o 
  -8  11   2       64.30       55.61     24.74 o 
  -7  11   2       93.31      100.53     16.57 o 
  -6  11   2     1394.09     1422.06     58.26 o 
  -5  11   2      284.87      259.19     14.15 o 
  -4  11   2       56.20       87.68     10.77 o 
  -3  11   2        0.07        2.52      9.01 o 
  -2  11   2        6.50        2.39      7.65 o 
  -1  11   2       97.12       81.21      8.46 o 
   0  11   2       38.32       68.19      9.40 o 
   1  11   2       65.34       57.45      8.41 o 
   2  11   2      897.68      884.84     24.27 o 
   3  11   2      673.68      688.13     19.65 o 
   4  11   2       47.66       49.01     10.88 o 
   5  11   2      300.59      297.32     17.07 o 
   6  11   2      654.27      626.10     22.72 o 
   7  11   2     1337.38     1351.73     38.47 o 
   8  11   2      946.00      965.76     32.87 o 
   9  11   2        0.26        6.03     16.56 o 
  10  11   2        0.19       -2.93     17.89 o 
  11  11   2        0.07      -12.31     19.61 o 
  12  11   2        0.66      -11.86     26.26 o 
 -12  12   2       51.14       57.30     23.94 o 
 -11  12   2       14.00        6.37     19.68 o 
 -10  12   2       10.44       36.13     17.52 o 
  -9  12   2      129.84      134.40     18.42 o 
  -8  12   2        8.72       12.97     14.97 o 
  -7  12   2      500.02      446.35     23.73 o 
  -6  12   2      454.30      496.06     24.06 o 
  -5  12   2        1.53        5.61     13.98 o 
  -4  12   2      127.79      138.46     12.52 o 
  -3  12   2       34.78       24.77     10.02 o 
  -2  12   2       38.45       20.47      8.31 o 
  -1  12   2      509.27      526.91     16.27 o 
   0  12   2      994.24     1013.07     21.19 o 
   1  12   2        1.91       -8.81      8.69 o 
   2  12   2       46.33       27.49      9.70 o 
   3  12   2      218.77      213.09     13.17 o 
   4  12   2      114.72      134.68     13.61 o 
   5  12   2       44.81       43.44     12.21 o 
   6  12   2      272.38      231.22     16.77 o 
   7  12   2      347.06      345.21     31.21 o 
   8  12   2       44.61       45.04     15.53 o 
   9  12   2       67.64       26.24     18.44 o 
  10  12   2      169.04      173.06     23.66 o 
  11  12   2       19.48      -15.17     21.29 o 
 -11  13   2        5.66       -6.32     19.11 o 
 -10  13   2       46.21       39.26     18.72 o 
  -9  13   2       41.48       62.43     18.10 o 
  -8  13   2       40.15       16.91     15.41 o 
  -7  13   2       89.83      136.17     31.79 o 
  -6  13   2       31.87       19.63     15.45 o 
  -5  13   2      602.75      619.43     26.09 o 
  -4  13   2      345.30      365.76     18.14 o 
  -3  13   2        5.44       -5.16     10.98 o 
  -2  13   2      283.99      300.72     17.56 o 
  -1  13   2      908.93      945.02     21.42 o 
   0  13   2       72.90       74.34     23.01 o 
   1  13   2      283.88      279.41     20.28 o 
   2  13   2        0.01       -4.07      9.79 o 
   3  13   2      121.80      153.23     14.07 o 
   4  13   2        8.02        5.54     12.01 o 
   5  13   2       27.37        9.53     13.88 o 
   6  13   2       19.50       34.85     13.38 o 
   7  13   2      172.64      166.03     17.56 o 
   8  13   2      207.77      191.02     24.10 o 
   9  13   2      134.36      132.13     22.50 o 
  10  13   2        7.70       27.24     20.72 o 
  11  13   2       24.53       35.21     40.34 o 
 -11  14   2        3.10      -32.53     21.69 o 
 -10  14   2        0.47       -4.33     19.02 o 
  -9  14   2      105.76      149.80     20.41 o 
  -8  14   2       58.37       75.97     17.57 o 
  -7  14   2       15.71        8.41     16.06 o 
  -6  14   2      176.61      177.48     20.53 o 
  -5  14   2      688.13      647.55     27.11 o 
  -4  14   2      509.59      529.00     35.09 o 
  -3  14   2     1219.52     1334.85     33.39 o 
  -2  14   2      117.87      122.73     13.60 o 
  -1  14   2       59.33       60.68     11.23 o 
   0  14   2       12.10       11.25     10.15 o 
   1  14   2       23.85       38.71     11.18 o 
   2  14   2        5.56        1.29     10.72 o 
   3  14   2       48.61       32.16     16.08 o 
   4  14   2      193.56      172.97     15.26 o 
   5  14   2      133.97      128.82     19.58 o 
   6  14   2      231.57      240.38     19.05 o 
   7  14   2       31.70       30.82     15.78 o 
   8  14   2       85.50       49.46     18.99 o 
   9  14   2        6.75       -8.45     19.80 o 
  10  14   2       14.39      -12.30     21.33 o 
 -10  15   2       37.53       50.67     21.19 o 
  -9  15   2        9.70       28.05     19.65 o 
  -8  15   2        5.03       11.30     17.93 o 
  -7  15   2        0.14       -1.76     15.91 o 
  -6  15   2       52.34       49.80     16.61 o 
  -5  15   2       59.26       57.66     15.87 o 
  -4  15   2        3.12       -3.60     14.14 o 
  -3  15   2       64.49       46.94     15.43 o 
  -2  15   2       57.20       62.96     15.41 o 
  -1  15   2      345.14      374.18     25.97 o 
   0  15   2        1.47       -5.71     12.04 o 
   1  15   2       97.00       91.65     12.30 o 
   2  15   2       42.33       15.66     12.50 o 
   3  15   2        3.55       -6.49     12.06 o 
   4  15   2        3.04       12.30     13.41 o 
   5  15   2      313.70      323.88     19.44 o 
   6  15   2       18.03        8.66     15.30 o 
   7  15   2       13.46        6.81     20.30 o 
   8  15   2       57.33       76.46     21.64 o 
   9  15   2        0.01        1.61     20.57 o 
  10  15   2       15.91       32.44     22.74 o 
  -9  16   2       33.49       33.70     29.93 o 
  -8  16   2       39.28       54.98     19.91 o 
  -7  16   2        0.26       -8.58     16.82 o 
  -6  16   2        0.77      -14.43     22.02 o 
  -5  16   2       55.55       71.72     17.09 o 
  -4  16   2       80.46       65.30     18.63 o 
  -3  16   2       51.20       73.80     18.75 o 
  -2  16   2      500.30      525.99     30.43 o 
  -1  16   2      157.00      187.05     17.85 o 
   0  16   2       89.61       91.38     15.93 o 
   1  16   2       10.79       10.53     15.21 o 
   2  16   2       33.72       35.67     13.36 o 
   3  16   2       14.88       10.47     12.97 o 
   4  16   2       37.91       49.93     18.55 o 
   5  16   2        0.38      -10.34     13.98 o 
   6  16   2       45.43       42.21     16.91 o 
   7  16   2       13.44       17.83     18.95 o 
   8  16   2      119.81      197.89     25.98 o 
   9  16   2       65.25       59.20     23.96 o 
  -8  17   2       61.46       64.89     20.90 o 
  -7  17   2       35.08       25.15     20.86 o 
  -6  17   2       11.28        3.73     19.88 o 
  -5  17   2      132.88      111.07     21.70 o 
  -4  17   2      199.66      180.29     22.42 o 
  -3  17   2      480.15      554.21     31.35 o 
  -2  17   2        2.93      -18.73     18.43 o 
  -1  17   2      106.47      119.54     17.94 o 
   0  17   2       76.77       93.80     17.44 o 
   1  17   2       28.58       18.62     17.52 o 
   2  17   2       14.82        6.10     15.36 o 
   3  17   2       19.71       29.62     14.08 o 
   4  17   2       24.52       38.67     15.58 o 
   5  17   2      224.93      265.41     25.85 o 
   6  17   2       72.79       61.52     23.52 o 
   7  17   2       40.50       56.36     26.72 o 
   8  17   2       17.10       13.64     30.80 o 
  -7  18   2        7.17        6.00     22.23 o 
  -6  18   2        0.27      -19.90     21.40 o 
  -5  18   2        1.01      -19.41     19.86 o 
  -4  18   2       18.67       48.90     20.14 o 
  -3  18   2       33.12       46.79     20.66 o 
  -2  18   2       35.14       26.61     19.12 o 
  -1  18   2      384.14      451.32     26.79 o 
   0  18   2       14.87       -9.88     18.06 o 
   1  18   2        1.10       11.21     24.22 o 
   2  18   2       28.02       14.83     19.54 o 
   3  18   2        0.19      -10.86     16.67 o 
   4  18   2       56.16       66.82     16.98 o 
   5  18   2       17.98       52.95     21.40 o 
   6  18   2       56.81       75.23     22.84 o 
   7  18   2        6.23      -31.39     20.93 o 
  -6  19   2       21.72       29.91     23.38 o 
  -5  19   2        7.00      -20.46     21.17 o 
  -4  19   2        9.49      -36.10     30.67 o 
  -3  19   2        0.01        0.77     21.53 o 
  -2  19   2        2.11        0.18     25.67 o 
  -1  19   2       21.25       -5.15     19.51 o 
   0  19   2        1.38      -22.81     19.23 o 
   1  19   2        0.17       29.99     20.85 o 
   2  19   2       65.41       82.24     22.04 o 
   3  19   2        6.01        6.65     17.83 o 
   4  19   2        5.30       14.51     20.99 o 
   5  19   2       14.73       22.85     32.18 o 
   6  19   2       50.13       42.21     23.21 o 
  -4  20   2        5.81       19.50     23.87 o 
  -3  20   2        6.80       65.49     26.20 o 
  -2  20   2       41.63       51.60     26.93 o 
  -1  20   2       22.49       21.91     25.73 o 
   0  20   2      127.69      199.82     25.39 o 
   1  20   2        7.51       26.29     22.34 o 
   2  20   2       20.93       -6.77     32.63 o 
   3  20   2       14.88      -19.66     22.97 o 
   4  20   2       12.57       42.90     41.39 o 
 -14   1   3      125.02      114.52     28.61 o 
 -13   1   3       86.47      128.86     25.04 o 
 -12   1   3       73.25       84.20     18.85 o 
 -11   1   3       49.24       46.63     16.16 o 
 -10   1   3        3.23       13.35     10.76 o 
  -9   1   3      451.22      444.04     14.04 o 
  -8   1   3      221.67      237.42     10.55 o 
  -7   1   3     2972.03     3153.56     42.32 o 
  -6   1   3     2720.46     2799.98     37.48 o 
  -5   1   3      171.16      187.65      7.60 o 
  -4   1   3       86.44       66.75      6.33 o 
  -3   1   3        0.70        4.49      5.77 o 
  -2   1   3     2536.04     2471.70     43.29 o 
  -1   1   3      717.31      725.80     13.61 o 
   0   1   3     2037.43     2034.45     28.61 o 
   1   1   3     2228.40     2034.05     31.20 o 
   2   1   3     8567.88     8455.62    125.71 o 
   3   1   3      819.72      857.95     18.89 o 
   4   1   3      365.94      341.84     11.54 o 
   5   1   3      264.59      273.50     11.49 o 
   6   1   3        5.18       -7.21      8.95 o 
   7   1   3      577.05      601.71     22.34 o 
   8   1   3      187.70      210.11     18.68 o 
   9   1   3       76.77       95.26     18.31 o 
  10   1   3      271.58      267.38     19.42 o 
  11   1   3       75.66       76.36     15.91 o 
  12   1   3      164.48      163.29     21.41 o 
  13   1   3       28.05       28.02     26.55 o 
  14   1   3       12.52       20.97     23.58 o 
 -14   2   3       25.68       36.84     27.47 o 
 -13   2   3        3.15       -4.39     26.89 o 
 -12   2   3       62.72       26.96     18.40 o 
 -11   2   3       73.21       87.88     12.61 o 
 -10   2   3       92.08       92.47     12.08 o 
  -9   2   3        0.03       -2.22      8.51 o 
  -8   2   3       14.32       13.55      8.41 o 
  -7   2   3      636.88      673.35     15.68 o 
  -6   2   3      361.81      363.32     11.13 o 
  -5   2   3       10.70        5.98      5.46 o 
  -4   2   3     1379.53     1350.60     19.74 o 
  -3   2   3       10.54       15.96      6.00 o 
  -2   2   3     6854.78     6801.99     87.23 o 
  -1   2   3     4580.05     4632.86     60.64 o 
   0   2   3     4174.73     4504.50     63.23 o 
   1   2   3      900.23      885.98     16.71 o 
   2   2   3     4749.91     4840.97     68.61 o 
   3   2   3     1753.12     1702.60     28.69 o 
   4   2   3     2031.11     2003.14     33.29 o 
   5   2   3     3449.54     3452.73     62.16 o 
   6   2   3       78.86       78.99      9.77 o 
   7   2   3        5.67        9.73      8.73 o 
   8   2   3       68.47       42.66     10.25 o 
   9   2   3       25.68       24.69     12.63 o 
  10   2   3      687.44      626.90     24.36 o 
  11   2   3      102.25      120.26     16.57 o 
  12   2   3      301.02      303.38     40.44 o 
  13   2   3        1.74      -25.50     23.01 o 
  14   2   3       15.04        3.40     30.91 o 
 -14   3   3       90.02       89.49     26.98 o 
 -13   3   3      146.82      158.52     26.26 o 
 -12   3   3       19.86       41.47     16.17 o 
 -11   3   3      162.89      162.13     16.87 o 
 -10   3   3        0.54       -5.89     12.04 o 
  -9   3   3      256.82      266.91     20.16 o 
  -8   3   3     1552.34     1617.29     31.17 o 
  -7   3   3        6.55       21.90     10.88 o 
  -6   3   3     3137.32     3185.45     44.18 o 
  -5   3   3     3668.86     3874.18     55.25 o 
  -4   3   3      226.17      236.48      9.09 o 
  -3   3   3      866.54      805.18     15.67 o 
  -2   3   3    15804.85    16030.80    220.04 o 
  -1   3   3     5218.08     5088.47     65.54 o 
   0   3   3      536.43      474.17     15.30 o 
   1   3   3     3131.10     3104.63     39.59 o 
   2   3   3     3444.14     3338.51     45.36 o 
   3   3   3      682.72      681.84     19.05 o 
   4   3   3      160.89      125.18     16.94 o 
   5   3   3      203.12      178.13      9.79 o 
   6   3   3       12.98       20.89      8.46 o 
   7   3   3      167.10      160.79     11.37 o 
   8   3   3       31.50       18.35     10.58 o 
   9   3   3        5.71       -9.72     11.13 o 
  10   3   3      251.36      298.87     24.49 o 
  11   3   3       74.05       52.46     17.03 o 
  12   3   3      275.33      290.62     28.17 o 
  13   3   3        7.12       53.17     19.86 o 
  14   3   3       76.39       71.78     31.90 o 
 -14   4   3       19.29       57.17     26.74 o 
 -13   4   3       62.96       69.82     28.99 o 
 -12   4   3        1.85       -1.67     14.89 o 
 -11   4   3      177.56      179.60     17.10 o 
 -10   4   3      106.40       67.54     20.66 o 
  -9   4   3      407.89      399.96     19.41 o 
  -8   4   3      123.90      151.37     15.62 o 
  -7   4   3       68.81       62.60     12.49 o 
  -6   4   3      747.16      750.21     18.27 o 
  -5   4   3     1361.11     1321.65     25.11 o 
  -4   4   3     4683.70     4866.46     79.12 o 
  -3   4   3    16198.07    16980.63    226.82 o 
  -2   4   3      206.49      167.83      7.92 o 
  -1   4   3     3956.20     3912.48     49.03 o 
   0   4   3       12.35       17.33      4.78 o 
   1   4   3     3947.26     3736.91     47.20 o 
   2   4   3      229.51      180.28      8.08 o 
   3   4   3     1888.05     1830.69     26.62 o 
   4   4   3      115.35      133.16      7.66 o 
   5   4   3       30.98       40.03      7.44 o 
   6   4   3        7.62      -10.73      7.58 o 
   7   4   3      732.50      740.22     19.91 o 
   8   4   3       95.10       96.73     10.66 o 
   9   4   3     1174.45     1248.14     30.65 o 
  10   4   3      168.85      177.38     19.10 o 
  11   4   3       62.59       48.12     17.58 o 
  12   4   3       15.08       21.59     21.17 o 
  13   4   3        0.11      -12.22     22.48 o 
  14   4   3       19.16       60.40     23.03 o 
 -14   5   3       32.21       51.63     28.05 o 
 -13   5   3       13.20        7.45     19.75 o 
 -12   5   3        0.15      -11.15     16.08 o 
 -11   5   3       62.31       59.51     15.10 o 
 -10   5   3      106.43      103.44     15.50 o 
  -9   5   3       56.92       88.05     15.96 o 
  -8   5   3       42.39       26.87     15.62 o 
  -7   5   3       51.00       49.95     11.17 o 
  -6   5   3       73.72       87.35     11.47 o 
  -5   5   3     4451.00     4698.01     79.22 o 
  -4   5   3      387.56      365.86     11.83 o 
  -3   5   3     2011.67     2147.85     31.93 o 
  -2   5   3      872.79      838.02     15.34 o 
  -1   5   3       93.76       82.29      7.92 o 
   0   5   3       33.88       21.12      5.56 o 
   1   5   3       18.44       12.76      4.95 o 
   2   5   3      820.94      751.76     15.86 o 
   3   5   3      692.50      762.95     16.42 o 
   4   5   3     4358.94     4490.66     58.23 o 
   5   5   3     4476.53     4589.13     60.53 o 
   6   5   3      113.88      104.68     15.21 o 
   7   5   3      376.53      392.83     14.68 o 
   8   5   3      198.02      190.49     21.40 o 
   9   5   3       23.62       37.03     15.02 o 
  10   5   3      406.83      420.09     38.28 o 
  11   5   3        4.34      -14.59     16.49 o 
  12   5   3        0.00        5.59     17.83 o 
  13   5   3       49.41        5.31     23.59 o 
  14   5   3        0.41       11.05     24.99 o 
 -14   6   3        0.01       17.67     23.65 o 
 -13   6   3       15.55       33.90     25.72 o 
 -12   6   3       12.54       20.70     18.22 o 
 -11   6   3      588.44      540.32     26.36 o 
 -10   6   3        0.49       -1.04     13.63 o 
  -9   6   3        0.63        4.18     18.80 o 
  -8   6   3      297.29      349.23     31.17 o 
  -7   6   3       68.81       67.08     11.67 o 
  -6   6   3        2.79       -8.48      9.96 o 
  -5   6   3     2460.26     2504.67     42.58 o 
  -4   6   3     4277.14     4225.67     77.23 o 
  -3   6   3      801.99      897.06     18.43 o 
  -2   6   3       76.21       65.01      6.22 o 
  -1   6   3      267.84      256.81      8.55 o 
   0   6   3       43.82       28.92      5.01 o 
   1   6   3        4.74        9.58      5.41 o 
   2   6   3     1156.71     1196.02     27.71 o 
   3   6   3      704.26      715.15     16.42 o 
   4   6   3        7.24        4.54      7.28 o 
   5   6   3      217.98      204.85      9.27 o 
   6   6   3      117.64      110.45      8.63 o 
   7   6   3        7.04        5.53     16.32 o 
   8   6   3      392.09      381.71     19.19 o 
   9   6   3      113.35      148.56     18.35 o 
  10   6   3      142.55      117.09     18.52 o 
  11   6   3       94.40       57.80     18.57 o 
  12   6   3       31.43       39.22     23.87 o 
  13   6   3        1.57      -21.13     22.87 o 
 -14   7   3       18.01       11.05     24.34 o 
 -13   7   3       20.20       36.82     20.90 o 
 -12   7   3        2.12        0.70     16.40 o 
 -11   7   3        6.47      -22.99     15.33 o 
 -10   7   3       52.96       38.20     14.22 o 
  -9   7   3      501.52      499.82     20.81 o 
  -8   7   3       29.24       48.33     12.48 o 
  -7   7   3     1029.05     1034.67     27.30 o 
  -6   7   3      133.21      126.53     12.12 o 
  -5   7   3      219.71      225.85     11.38 o 
  -4   7   3     6367.50     6622.18     89.74 o 
  -3   7   3     5348.85     5854.34     73.73 o 
  -2   7   3       54.96       39.67      6.08 o 
  -1   7   3      146.91      132.22      7.60 o 
   0   7   3     1306.28     1190.27     22.88 o 
   1   7   3        7.40        7.84      5.50 o 
   2   7   3      235.61      213.05      9.80 o 
   3   7   3     1739.80     1925.93     32.58 o 
   4   7   3      493.36      552.93     15.56 o 
   5   7   3        4.12        9.83      8.57 o 
   6   7   3      296.72      336.36     21.02 o 
   7   7   3       30.04       20.10     11.10 o 
   8   7   3       50.17       25.24     22.39 o 
   9   7   3        1.31      -13.80     16.45 o 
  10   7   3      151.76      127.65     19.10 o 
  11   7   3      295.95      315.34     24.63 o 
  12   7   3       88.15      102.39     21.89 o 
  13   7   3        1.95       23.50     24.26 o 
 -13   8   3       32.36        1.53     21.57 o 
 -12   8   3       14.54       18.21     17.60 o 
 -11   8   3      229.74      223.72     20.45 o 
 -10   8   3       39.92       14.84     15.39 o 
  -9   8   3       52.81       48.50     13.39 o 
  -8   8   3      224.45      202.04     15.81 o 
  -7   8   3        0.00       -4.11     11.17 o 
  -6   8   3        2.21       24.03     18.31 o 
  -5   8   3      200.89      177.62     10.99 o 
  -4   8   3     1734.37     1748.59     31.02 o 
  -3   8   3     3412.29     3426.12     56.70 o 
  -2   8   3     1838.71     1861.08     28.76 o 
  -1   8   3        0.38        2.42      6.02 o 
   0   8   3      194.09      182.25      8.55 o 
   1   8   3     1275.45     1195.78     18.68 o 
   2   8   3     2934.73     3046.98     60.48 o 
   3   8   3      686.12      718.20     19.45 o 
   4   8   3      790.38      803.11     19.78 o 
   5   8   3     1813.64     1772.00     35.50 o 
   6   8   3      808.57      763.53     20.90 o 
   7   8   3        8.98      -18.25     12.17 o 
   8   8   3      332.43      303.86     22.29 o 
   9   8   3      588.34      560.88     28.37 o 
  10   8   3       30.21        1.50     16.43 o 
  11   8   3       86.32       68.39     24.61 o 
  12   8   3        5.73      -17.36     22.88 o 
  13   8   3        2.91      -11.38     21.23 o 
 -13   9   3        1.58      -29.29     19.53 o 
 -12   9   3        0.00       11.56     18.19 o 
 -11   9   3       41.45       46.94     17.98 o 
 -10   9   3        5.16      -12.26     15.13 o 
  -9   9   3       14.98       -6.17     14.43 o 
  -8   9   3       43.14       60.92     15.48 o 
  -7   9   3      259.85      234.88     16.04 o 
  -6   9   3      308.88      280.22     15.84 o 
  -5   9   3       84.55       67.90     11.54 o 
  -4   9   3     1436.68     1424.73     30.83 o 
  -3   9   3     1822.08     1936.36     30.41 o 
  -2   9   3      371.39      412.80     12.23 o 
  -1   9   3      332.11      296.08     10.60 o 
   0   9   3        5.44        1.47      6.61 o 
   1   9   3      369.31      382.98     11.42 o 
   2   9   3      294.19      320.96     12.48 o 
   3   9   3      662.30      631.79     17.35 o 
   4   9   3       15.51        4.50     10.88 o 
   5   9   3        5.33        9.52      9.34 o 
   6   9   3      199.83      161.00     14.04 o 
   7   9   3      363.74      384.89     29.11 o 
   8   9   3     1026.88     1019.25     37.13 o 
   9   9   3      117.05       92.37     18.29 o 
  10   9   3       23.13        1.12     20.54 o 
  11   9   3       60.00       63.82     20.90 o 
  12   9   3       14.34       45.49     28.96 o 
 -13  10   3        3.58       54.51     22.13 o 
 -12  10   3       16.16       28.47     19.73 o 
 -11  10   3       19.85       12.37     17.15 o 
 -10  10   3       45.41       48.23     17.25 o 
  -9  10   3      658.93      652.55     28.78 o 
  -8  10   3        0.80       -1.86     19.79 o 
  -7  10   3      520.53      439.04     20.19 o 
  -6  10   3      295.27      284.99     16.46 o 
  -5  10   3      115.16      109.75     13.07 o 
  -4  10   3        9.79        8.90      9.22 o 
  -3  10   3        0.00       13.60      7.83 o 
  -2  10   3        7.33       -3.99      7.02 o 
  -1  10   3      295.60      296.09     14.96 o 
   0  10   3      336.05      365.47     15.83 o 
   1  10   3        5.26        7.74      6.96 o 
   2  10   3      173.03      161.96     10.91 o 
   3  10   3       17.49       29.33     11.26 o 
   4  10   3       53.97       46.03      9.70 o 
   5  10   3       42.96       50.36     10.33 o 
   6  10   3       21.11       22.12     11.72 o 
   7  10   3      319.87      297.54     19.55 o 
   8  10   3      236.54      218.96     18.91 o 
   9  10   3       87.09      112.02     19.49 o 
  10  10   3      216.54      204.58     22.76 o 
  11  10   3       48.68       53.58     20.31 o 
  12  10   3        3.70       21.73     21.43 o 
 -12  11   3       16.28       21.23     20.33 o 
 -11  11   3        3.10       24.78     18.54 o 
 -10  11   3        9.04       20.51     19.12 o 
  -9  11   3        2.86       23.96     20.90 o 
  -8  11   3      242.42      211.83     18.85 o 
  -7  11   3      420.28      425.86     23.24 o 
  -6  11   3      302.27      279.84     17.28 o 
  -5  11   3      614.02      618.07     21.72 o 
  -4  11   3      358.22      353.10     15.19 o 
  -3  11   3      698.75      657.50     24.98 o 
  -2  11   3      123.95      135.98     10.31 o 
  -1  11   3       70.98       60.33      8.31 o 
   0  11   3        0.05      -14.58     12.37 o 
   1  11   3       66.00       71.17      9.77 o 
   2  11   3       74.35       58.54      9.52 o 
   3  11   3       18.98       27.99     11.54 o 
   4  11   3       68.39       59.60     10.81 o 
   5  11   3      325.89      316.37     17.01 o 
   6  11   3      117.30      139.89     15.85 o 
   7  11   3       69.40       94.75     15.47 o 
   8  11   3        5.76        8.42     14.47 o 
   9  11   3      224.55      184.39     30.60 o 
  10  11   3        3.26       -1.50     25.79 o 
  11  11   3       61.06      110.27     23.33 o 
  12  11   3        1.76      -34.32     22.88 o 
 -12  12   3        5.38      -14.17     20.67 o 
 -11  12   3        0.48      -28.96     30.67 o 
 -10  12   3        0.01       -4.02     16.76 o 
  -9  12   3       20.44       54.55     17.20 o 
  -8  12   3       31.26       52.36     21.40 o 
  -7  12   3        2.41      -21.43     14.29 o 
  -6  12   3     1481.11     1474.39     51.82 o 
  -5  12   3        0.63      -14.77     13.31 o 
  -4  12   3       25.96       14.11     13.73 o 
  -3  12   3      250.43      213.25     12.86 o 
  -2  12   3        1.64        6.45     11.75 o 
  -1  12   3       28.12       21.37      8.54 o 
   0  12   3      330.49      328.00     14.16 o 
   1  12   3       54.65       39.52      9.99 o 
   2  12   3      169.49      159.70     11.91 o 
   3  12   3        3.85        0.64      9.77 o 
   4  12   3      159.81      163.42     19.35 o 
   5  12   3      247.31      252.79     16.68 o 
   6  12   3       19.98        6.08     13.37 o 
   7  12   3      129.55      124.49     16.67 o 
   8  12   3      161.02      168.57     18.55 o 
   9  12   3       37.88       23.52     17.03 o 
  10  12   3        3.82       16.17     19.72 o 
  11  12   3        3.64       -3.86     20.91 o 
 -11  13   3       38.48       35.71     21.35 o 
 -10  13   3        9.77      -27.03     18.02 o 
  -9  13   3        0.00        3.78     16.49 o 
  -8  13   3      353.00      299.11     22.52 o 
  -7  13   3       82.20      102.99     16.82 o 
  -6  13   3      366.26      374.23     35.62 o 
  -5  13   3      810.83      778.51     29.62 o 
  -4  13   3      147.37      157.51     18.68 o 
  -3  13   3       18.30       14.30     11.06 o 
  -2  13   3       15.08       15.70     10.05 o 
  -1  13   3       79.48       71.40     11.92 o 
   0  13   3      104.04      107.96     14.23 o 
   1  13   3       46.19       49.59     11.75 o 
   2  13   3       18.16        6.17     11.26 o 
   3  13   3        4.22       -0.90     10.56 o 
   4  13   3       20.43       16.78     19.17 o 
   5  13   3       80.46       65.26     22.39 o 
   6  13   3       23.74       20.85     14.88 o 
   7  13   3      165.25      147.35     17.49 o 
   8  13   3       29.45       14.19     23.98 o 
   9  13   3        2.24       21.26     19.52 o 
  10  13   3        1.58       -6.12     21.64 o 
  11  13   3        7.27      -24.70     21.88 o 
 -11  14   3       61.85      118.38     23.00 o 
 -10  14   3       13.10       14.12     19.76 o 
  -9  14   3       42.38       48.37     19.17 o 
  -8  14   3        5.19      -25.23     16.82 o 
  -7  14   3       45.60       42.15     16.66 o 
  -6  14   3        0.21       10.27     20.78 o 
  -5  14   3      105.38       92.02     16.42 o 
  -4  14   3      142.49      118.21     16.75 o 
  -3  14   3      856.09      821.40     29.14 o 
  -2  14   3       15.05        5.56     11.66 o 
  -1  14   3        2.14        2.77     11.51 o 
   0  14   3       37.04       41.42     10.93 o 
   1  14   3        0.61      -11.66     10.35 o 
   2  14   3       94.27       81.43     11.96 o 
   3  14   3       19.12        4.18     12.06 o 
   4  14   3      414.40      375.15     19.87 o 
   5  14   3        9.35       -7.04     17.93 o 
   6  14   3       88.85      111.36     16.69 o 
   7  14   3       10.63       -6.40     15.31 o 
   8  14   3       12.97       45.49     17.63 o 
   9  14   3       82.68      107.92     26.69 o 
  10  14   3       63.67       43.14     26.72 o 
 -10  15   3       16.89        7.09     24.43 o 
  -9  15   3       89.46       92.91     21.53 o 
  -8  15   3       60.12       68.19     20.14 o 
  -7  15   3      196.50      221.83     21.26 o 
  -6  15   3        0.71       -3.05     15.55 o 
  -5  15   3        0.03       -1.52     15.37 o 
  -4  15   3        0.50       12.83     17.56 o 
  -3  15   3       67.95       60.97     18.10 o 
  -2  15   3        0.01      -13.16     29.81 o 
  -1  15   3       55.33       40.85     18.22 o 
   0  15   3        0.20       -8.72     14.84 o 
   1  15   3      205.33      189.89     13.96 o 
   2  15   3        3.29        2.28     12.22 o 
   3  15   3       52.90       52.91     14.73 o 
   4  15   3       40.87       48.74     17.44 o 
   5  15   3       20.07       10.67     16.33 o 
   6  15   3       56.93       41.74     23.62 o 
   7  15   3        2.37       -8.62     16.12 o 
   8  15   3        1.68       16.25     27.21 o 
   9  15   3       95.17       73.83     34.14 o 
  -9  16   3        0.54       11.44     20.16 o 
  -8  16   3       16.06       -3.85     18.48 o 
  -7  16   3        0.05        0.10     17.15 o 
  -6  16   3       11.30       16.75     16.87 o 
  -5  16   3       82.07      101.79     20.09 o 
  -4  16   3       85.77       97.85     20.21 o 
  -3  16   3      153.99      165.09     22.15 o 
  -2  16   3      157.58      198.69     21.69 o 
  -1  16   3      236.67      265.14     22.51 o 
   0  16   3       85.11       64.86     16.33 o 
   1  16   3       15.48       31.43     11.91 o 
   2  16   3        6.30      -10.90     12.74 o 
   3  16   3        6.72      -19.88     13.36 o 
   4  16   3      123.77      141.99     18.29 o 
   5  16   3      408.80      476.57     25.60 o 
   6  16   3       32.15       10.16     36.36 o 
   7  16   3       12.18       32.73     20.26 o 
   8  16   3        5.44      -12.69     21.11 o 
   9  16   3       33.88       16.40     23.06 o 
  -8  17   3       37.07       21.59     29.44 o 
  -7  17   3       44.46       47.92     22.38 o 
  -6  17   3        4.59        1.20     20.37 o 
  -5  17   3        0.01        9.42     19.99 o 
  -4  17   3      208.03      230.58     25.09 o 
  -3  17   3      834.80      989.70     40.24 o 
  -2  17   3      298.79      307.67     36.61 o 
  -1  17   3      174.00      196.69     21.87 o 
   0  17   3      115.69      126.10     23.50 o 
   1  17   3      127.95      141.85     25.36 o 
   2  17   3       66.38       31.47     22.02 o 
   3  17   3        0.19      -12.17     14.18 o 
   4  17   3        3.77        8.31     22.46 o 
   5  17   3        3.69       12.01     17.39 o 
   6  17   3        2.85       21.94     17.79 o 
   7  17   3        1.22      -24.73     26.81 o 
   8  17   3        0.12        4.17     21.71 o 
  -7  18   3        0.01      -12.04     21.22 o 
  -6  18   3        2.27       27.20     26.10 o 
  -5  18   3       23.34       42.51     22.98 o 
  -4  18   3        0.00       14.41     21.64 o 
  -3  18   3        0.02       46.09     20.56 o 
  -2  18   3      129.31      143.81     23.20 o 
  -1  18   3       85.67       84.56     21.40 o 
   0  18   3        5.21       -5.92     18.23 o 
   1  18   3        9.42        1.77     18.60 o 
   2  18   3        2.22       40.78     19.95 o 
   3  18   3        0.02       14.14     17.01 o 
   4  18   3      195.26      259.55     22.79 o 
   5  18   3       63.31       53.56     18.86 o 
   6  18   3        5.03       25.41     21.96 o 
   7  18   3        9.79       14.67     23.12 o 
  -6  19   3       38.50       70.23     24.21 o 
  -5  19   3       47.83       58.24     23.62 o 
  -4  19   3        0.37      -32.11     21.40 o 
  -3  19   3       25.55       13.03     22.10 o 
  -2  19   3        1.03       36.79     26.63 o 
  -1  19   3        5.35       -1.20     24.01 o 
   0  19   3      134.04      124.74     22.89 o 
   1  19   3      243.66      280.18     26.80 o 
   2  19   3       15.48       22.08     25.97 o 
   3  19   3       12.95       20.68     24.00 o 
   4  19   3       11.03       -6.24     20.74 o 
   5  19   3       81.40       72.05     26.08 o 
  -4  20   3       10.58       27.22     24.19 o 
  -3  20   3       17.25       23.70     29.44 o 
  -2  20   3       41.82       54.39     27.38 o 
  -1  20   3       50.06       15.64     26.15 o 
   0  20   3      103.75      127.96     28.97 o 
   1  20   3      112.79      140.51     25.16 o 
   2  20   3        0.92      -33.75     33.81 o 
   3  20   3       25.01       32.92     28.60 o 
 -14   0   4       43.73        7.28     36.85 o 
 -13   0   4       85.84       56.38     28.55 o 
 -12   0   4      140.35      157.21     30.99 o 
 -11   0   4        0.48      -25.00     24.40 o 
 -10   0   4       13.68      -33.94     28.28 o 
  -9   0   4        0.44       13.25     12.32 o 
  -8   0   4      328.89      324.55     17.07 o 
  -7   0   4      519.11      528.25     33.42 o 
  -6   0   4      664.87      583.60     19.52 o 
  -5   0   4      761.99      821.52     22.57 o 
  -4   0   4      101.68      104.12      8.85 o 
  -3   0   4     3911.43     4038.39     72.25 o 
  -2   0   4      983.78      916.81     21.96 o 
  -1   0   4     3903.43     3530.15     63.27 o 
   0   0   4      442.10      445.54     18.85 o 
   1   0   4      240.15      200.19     10.62 o 
   2   0   4     6024.41     5988.47    118.13 o 
   3   0   4     3644.54     3755.11     77.96 o 
   4   0   4        0.62        2.78      8.82 o 
   5   0   4     5418.43     6138.67    173.52 o 
   6   0   4     1351.90     1411.68     40.11 o 
   7   0   4     2305.62     2517.88     62.92 o 
   8   0   4     1473.19     1566.75     58.45 o 
   9   0   4      160.95      166.31     54.41 o 
  10   0   4       84.25       54.63     42.85 o 
  11   0   4      302.05      305.42     33.59 o 
  12   0   4      235.34      233.45     62.13 o 
  14   0   4      153.31      217.66     49.70 o 
 -14   1   4       42.24       45.37     27.48 o 
 -13   1   4        5.28       20.11     20.06 o 
 -12   1   4        2.69      -22.47     18.15 o 
 -11   1   4        6.11       -3.20     15.99 o 
 -10   1   4        9.63       -3.10     13.61 o 
  -9   1   4        0.55        8.15     10.95 o 
  -8   1   4     1597.03     1656.12     32.82 o 
  -7   1   4        6.40       -7.78      6.75 o 
  -6   1   4      719.62      776.62     16.06 o 
  -5   1   4      133.34      149.92      7.57 o 
  -4   1   4     1340.30     1336.57     21.16 o 
  -3   1   4      103.29       95.65      6.02 o 
  -2   1   4     4414.74     4551.64     56.47 o 
  -1   1   4     1257.30     1238.05     18.91 o 
   0   1   4      252.36      254.74      8.57 o 
   1   1   4       81.56       70.99      6.61 o 
   2   1   4      188.63      183.79      8.33 o 
   3   1   4      854.43      724.31     17.60 o 
   4   1   4      388.49      449.39     12.38 o 
   5   1   4     1943.98     2054.17     61.22 o 
   6   1   4     1219.05     1317.59     30.13 o 
   7   1   4     1111.06     1091.76     27.90 o 
   8   1   4        3.54       10.23     11.25 o 
   9   1   4        3.37       -2.43     16.29 o 
  10   1   4       76.17       79.02     16.42 o 
  11   1   4      792.83      815.06     51.58 o 
  12   1   4       41.23       88.44     28.66 o 
  13   1   4        1.57       17.36     34.28 o 
  14   1   4        0.41       -2.57     38.56 o 
 -14   2   4       44.42       78.75     27.85 o 
 -13   2   4      273.36      294.00     38.80 o 
 -12   2   4      138.20      160.93     22.32 o 
 -11   2   4      180.47      195.22     18.51 o 
 -10   2   4       43.28       53.53     12.49 o 
  -9   2   4       22.29       21.95     10.80 o 
  -8   2   4        6.89        0.19      8.76 o 
  -7   2   4      161.66      145.11      9.68 o 
  -6   2   4      308.49      296.32     14.35 o 
  -5   2   4      151.95      158.45     12.39 o 
  -4   2   4     2106.96     1978.35     31.49 o 
  -3   2   4      974.51     1121.20     20.23 o 
  -2   2   4      247.59      238.65      9.27 o 
  -1   2   4      221.27      221.73     15.46 o 
   0   2   4     4433.72     4501.05     59.64 o 
   1   2   4     1241.46     1173.08     21.44 o 
   2   2   4       12.45       16.60      6.35 o 
   3   2   4      365.91      376.06     12.46 o 
   4   2   4      303.46      330.42     11.99 o 
   5   2   4       69.80       52.32     12.24 o 
   6   2   4     2126.05     2195.85     39.45 o 
   7   2   4      296.48      285.02     14.28 o 
   8   2   4      263.93      254.36     14.64 o 
   9   2   4       37.23       18.42     11.43 o 
  10   2   4      489.20      455.64     20.07 o 
  11   2   4        1.92        5.39     19.96 o 
  12   2   4        3.80       14.02     21.21 o 
  13   2   4      102.28      115.32     27.18 o 
  14   2   4        1.31      -38.59     29.01 o 
 -14   3   4       65.92       68.62     29.30 o 
 -13   3   4       72.90       87.47     29.27 o 
 -12   3   4       22.28       24.05     29.68 o 
 -11   3   4      331.66      331.77     28.74 o 
 -10   3   4      129.97      133.44     14.12 o 
  -9   3   4     1404.16     1409.05     34.96 o 
  -8   3   4      105.61      122.13     11.27 o 
  -7   3   4      342.95      351.23     11.12 o 
  -6   3   4        8.43       11.29      6.01 o 
  -5   3   4     1683.22     1699.68     39.45 o 
  -4   3   4      692.38      737.29     16.08 o 
  -3   3   4     3595.28     3654.05     51.27 o 
  -2   3   4     2723.51     2662.38     39.08 o 
  -1   3   4     2284.82     2287.66     36.19 o 
   0   3   4      293.12      262.95      9.54 o 
   1   3   4       26.24       23.52      5.81 o 
   2   3   4      571.59      660.86     15.10 o 
   3   3   4      955.18      840.46     18.01 o 
   4   3   4     1036.23     1000.22     18.06 o 
   5   3   4     3931.80     4316.00     85.84 o 
   6   3   4      170.23      175.22     11.08 o 
   7   3   4     1002.82     1058.51     34.38 o 
   8   3   4      314.76      312.07     17.33 o 
   9   3   4      828.77      794.71     26.44 o 
  10   3   4       49.49       45.88     13.61 o 
  11   3   4       98.81       74.60     24.24 o 
  12   3   4       41.71       32.63     19.09 o 
  13   3   4       88.98      104.22     41.53 o 
  14   3   4       47.19       28.99     30.91 o 
 -14   4   4        0.53       -3.47     24.80 o 
 -13   4   4       20.27       26.81     23.86 o 
 -12   4   4        1.32       20.18     16.63 o 
 -11   4   4      429.01      442.99     20.54 o 
 -10   4   4       24.22       32.32     12.34 o 
  -9   4   4      262.20      229.95     15.18 o 
  -8   4   4        0.09      -15.18     10.12 o 
  -7   4   4       16.30        4.73      9.55 o 
  -6   4   4       13.92        9.50      7.47 o 
  -5   4   4      369.64      416.60     14.68 o 
  -4   4   4     1001.82     1042.37     25.73 o 
  -3   4   4     2256.33     2131.56     35.41 o 
  -2   4   4      105.56       94.74      6.33 o 
  -1   4   4      285.24      286.78      9.21 o 
   0   4   4       45.56       49.38      5.86 o 
   1   4   4        2.74       -1.12      5.25 o 
   2   4   4       57.21       46.15      8.04 o 
   3   4   4     2280.25     2291.46     44.03 o 
   4   4   4     4942.53     5252.18     71.33 o 
   5   4   4        1.11       11.31      7.50 o 
   6   4   4      862.89      906.86     21.68 o 
   7   4   4      206.74      208.07     14.34 o 
   8   4   4      420.55      421.00     17.80 o 
   9   4   4      900.74      943.25     30.05 o 
  10   4   4      191.37      195.43     19.64 o 
  11   4   4       53.25       74.99     19.24 o 
  12   4   4       97.58      112.06     21.64 o 
  13   4   4       83.25       57.82     21.74 o 
 -14   5   4       28.06       22.73     46.70 o 
 -13   5   4       34.97       22.95     18.55 o 
 -12   5   4      144.49      132.37     19.47 o 
 -11   5   4      397.25      443.91     21.44 o 
 -10   5   4       17.59       21.51     13.69 o 
  -9   5   4        6.36        3.84     13.23 o 
  -8   5   4      449.45      437.30     19.87 o 
  -7   5   4       67.03       91.81     12.62 o 
  -6   5   4      281.97      263.37     14.76 o 
  -5   5   4      951.52     1015.06     26.39 o 
  -4   5   4     1043.43     1104.64     22.83 o 
  -3   5   4      414.70      436.94     18.55 o 
  -2   5   4      877.62      850.24     15.69 o 
  -1   5   4      537.12      565.95     24.24 o 
   0   5   4      720.72      692.45     13.67 o 
   1   5   4     1136.63     1125.68     18.78 o 
   2   5   4        0.22        4.05      4.95 o 
   3   5   4       37.22       25.57      6.16 o 
   4   5   4        6.81       31.14      6.42 o 
   5   5   4     2501.44     2473.68     36.86 o 
   6   5   4       27.34       23.43      8.48 o 
   7   5   4      249.47      226.51     17.56 o 
   8   5   4      728.95      728.20     25.48 o 
   9   5   4      351.35      352.98     19.99 o 
  10   5   4        9.28       -7.00     15.48 o 
  11   5   4        0.71        2.71     19.42 o 
  12   5   4        0.81       -3.12     21.29 o 
  13   5   4        6.13       15.16     21.08 o 
 -14   6   4       18.43       32.01     28.60 o 
 -13   6   4      121.41      109.12     30.83 o 
 -12   6   4       70.89       66.46     18.10 o 
 -11   6   4      684.75      696.11     27.97 o 
 -10   6   4      234.28      249.37     18.69 o 
  -9   6   4        2.68        8.90     13.82 o 
  -8   6   4      100.02      110.70     14.37 o 
  -7   6   4       46.04       36.86     13.74 o 
  -6   6   4       44.12       62.74     12.75 o 
  -5   6   4      542.48      516.29     19.48 o 
  -4   6   4      122.14      128.04      8.92 o 
  -3   6   4     2091.97     2233.78     32.48 o 
  -2   6   4      106.41      128.43      7.54 o 
  -1   6   4     5311.41     5676.27     70.87 o 
   0   6   4     1122.18     1089.19     17.68 o 
   1   6   4     1067.47     1018.52     17.91 o 
   2   6   4       12.85       -5.86      6.57 o 
   3   6   4     2516.29     2512.79     40.62 o 
   4   6   4     1786.74     1719.20     30.49 o 
   5   6   4      928.47      873.17     20.48 o 
   6   6   4        1.33       -2.19      9.78 o 
   7   6   4      430.11      394.77     22.76 o 
   8   6   4        1.16        0.05     13.01 o 
   9   6   4      370.27      379.73     23.74 o 
  10   6   4        4.76      -17.18     15.39 o 
  11   6   4       28.60       48.53     18.18 o 
  12   6   4        2.52       12.90     21.51 o 
  13   6   4       31.43       54.24     29.14 o 
 -13   7   4        2.93       -1.19     24.74 o 
 -12   7   4       14.65        5.41     20.06 o 
 -11   7   4       12.14       18.97     16.17 o 
 -10   7   4       72.53       64.21     15.51 o 
  -9   7   4        5.07       11.92     13.67 o 
  -8   7   4      477.78      483.50     21.87 o 
  -7   7   4       47.94       53.36     12.70 o 
  -6   7   4      563.31      511.95     30.16 o 
  -5   7   4      972.35      979.46     35.37 o 
  -4   7   4     1512.69     1501.07     27.53 o 
  -3   7   4     2487.56     2712.31     38.60 o 
  -2   7   4       27.76       43.31      7.02 o 
  -1   7   4        9.39       14.94      6.06 o 
   0   7   4       55.98       63.74      6.42 o 
   1   7   4      411.79      401.85     10.70 o 
   2   7   4      354.26      347.31     12.28 o 
   3   7   4      166.34      172.48     10.14 o 
   4   7   4      418.01      436.98     14.32 o 
   5   7   4      368.46      321.75     17.45 o 
   6   7   4      149.21      123.09     13.50 o 
   7   7   4      139.34      153.71     14.79 o 
   8   7   4      139.96      123.65     17.48 o 
   9   7   4      118.30      125.74     18.46 o 
  10   7   4      144.83      125.91     22.14 o 
  11   7   4       12.11       33.05     18.60 o 
  12   7   4       32.50       20.58     23.00 o 
  13   7   4       15.16        7.46     24.16 o 
 -13   8   4       50.37       79.78     21.13 o 
 -12   8   4        4.81        5.24     21.15 o 
 -11   8   4        7.06       -6.93     16.07 o 
 -10   8   4        9.74        5.59     13.56 o 
  -9   8   4       28.82       46.91     13.64 o 
  -8   8   4       96.65       72.76     13.51 o 
  -7   8   4      402.08      419.81     32.78 o 
  -6   8   4        0.73      -14.18     11.37 o 
  -5   8   4     1917.48     1853.78     37.90 o 
  -4   8   4      876.50      923.33     20.88 o 
  -3   8   4      279.87      290.32     10.48 o 
  -2   8   4      119.89      125.53     11.13 o 
  -1   8   4       64.86       66.94      7.20 o 
   0   8   4      950.74      923.61     17.99 o 
   1   8   4      144.28      140.14      8.51 o 
   2   8   4       38.00       31.33      7.90 o 
   3   8   4      456.54      490.42     15.13 o 
   4   8   4       55.05       34.37      8.40 o 
   5   8   4       93.64      111.89     12.37 o 
   6   8   4      199.60      198.49     19.67 o 
   7   8   4     1015.89     1016.03     37.89 o 
   8   8   4        0.00       14.21     16.85 o 
   9   8   4       79.60       80.38     20.16 o 
  10   8   4      244.14      251.63     22.95 o 
  11   8   4       88.10      111.00     20.70 o 
  12   8   4       10.56      -20.30     27.33 o 
  13   8   4       55.47       45.02     51.80 o 
 -13   9   4        1.49       27.77     23.23 o 
 -12   9   4       30.79       22.63     27.96 o 
 -11   9   4        3.56        7.36     17.81 o 
 -10   9   4       28.28       30.02     19.17 o 
  -9   9   4        4.85        1.36     12.80 o 
  -8   9   4      150.64      138.88     15.32 o 
  -7   9   4       70.52       62.05     19.05 o 
  -6   9   4        5.90       -1.22     20.41 o 
  -5   9   4      436.99      467.96     18.61 o 
  -4   9   4       95.69       88.48     11.41 o 
  -3   9   4      847.91      866.17     20.28 o 
  -2   9   4      353.01      384.19     11.21 o 
  -1   9   4      369.89      372.34     11.99 o 
   0   9   4       33.95       23.06     11.15 o 
   1   9   4     1525.83     1621.80     29.83 o 
   2   9   4       56.38       31.57     11.38 o 
   3   9   4       92.94       88.44     13.28 o 
   4   9   4        1.79       -2.18      8.61 o 
   5   9   4       53.35       54.57     11.33 o 
   6   9   4      629.29      606.86     21.78 o 
   7   9   4      246.73      203.05     17.30 o 
   8   9   4      315.06      321.02     23.69 o 
   9   9   4        0.01       10.44     16.33 o 
  10   9   4       35.73       59.01     19.32 o 
  11   9   4       45.37       48.53     19.94 o 
  12   9   4        8.69       -4.36     21.12 o 
 -12  10   4        6.11       12.65     19.37 o 
 -11  10   4       19.98        6.35     17.50 o 
 -10  10   4       51.08       79.04     17.87 o 
  -9  10   4      207.56      257.91     20.69 o 
  -8  10   4      237.21      233.99     17.50 o 
  -7  10   4      137.47      146.64     15.40 o 
  -6  10   4        0.63        0.84     12.70 o 
  -5  10   4      209.22      164.28     14.59 o 
  -4  10   4      889.67      883.09     30.41 o 
  -3  10   4       17.53       19.10      9.87 o 
  -2  10   4       67.79       59.63      8.17 o 
  -1  10   4        0.00        0.55      7.47 o 
   0  10   4       57.50       53.42      7.39 o 
   1  10   4     1104.80     1140.83     28.57 o 
   2  10   4       93.40       98.17      9.85 o 
   3  10   4       56.11       54.44     10.15 o 
   4  10   4      397.16      397.83     15.56 o 
   5  10   4       56.15       41.28     11.80 o 
   6  10   4       39.73       53.42     14.09 o 
   7  10   4        4.58       18.37     14.16 o 
   8  10   4      142.83      110.93     16.57 o 
   9  10   4      347.47      343.20     25.58 o 
  10  10   4       72.62       35.64     18.41 o 
  11  10   4        5.01      -13.19     19.38 o 
  12  10   4        1.17       18.49     21.53 o 
 -12  11   4        0.20       33.46     20.61 o 
 -11  11   4        1.54        1.55     18.69 o 
 -10  11   4       49.91       52.29     22.39 o 
  -9  11   4       25.80       35.10     17.70 o 
  -8  11   4      114.41      140.86     29.41 o 
  -7  11   4      893.96      909.52     27.88 o 
  -6  11   4       53.58       30.09     13.61 o 
  -5  11   4      116.24      122.74     14.03 o 
  -4  11   4      731.99      768.72     23.74 o 
  -3  11   4        8.24        3.62      9.42 o 
  -2  11   4        7.27        3.02      8.21 o 
  -1  11   4      160.91      161.63     10.06 o 
   0  11   4      192.19      195.81     12.87 o 
   1  11   4      170.53      167.84     11.91 o 
   2  11   4      176.54      195.60     15.15 o 
   3  11   4      235.18      216.68     12.83 o 
   4  11   4       57.42       44.80     10.57 o 
   5  11   4        3.90       17.93     12.79 o 
   6  11   4       22.42       12.22     13.28 o 
   7  11   4       59.26       55.46     15.66 o 
   8  11   4        0.80       -4.75     16.82 o 
   9  11   4        0.53        4.83     17.88 o 
  10  11   4       33.10       62.07     20.84 o 
  11  11   4       27.77       77.03     44.77 o 
 -12  12   4        0.07      -22.44     21.52 o 
 -11  12   4        0.76       16.36     25.36 o 
 -10  12   4        0.89      -11.68     17.74 o 
  -9  12   4       21.02       52.17     17.21 o 
  -8  12   4       31.07       32.40     16.45 o 
  -7  12   4       72.03       74.03     16.17 o 
  -6  12   4      874.06      858.02     36.36 o 
  -5  12   4      797.55      708.79     24.35 o 
  -4  12   4      272.51      220.59     21.89 o 
  -3  12   4       74.95       45.96     11.91 o 
  -2  12   4       19.55       21.65     10.02 o 
  -1  12   4      617.07      619.38     22.88 o 
   0  12   4      178.13      179.14     18.18 o 
   1  12   4      114.02      115.52     12.54 o 
   2  12   4       87.51       94.22     15.33 o 
   3  12   4      313.41      331.06     15.50 o 
   4  12   4      604.53      562.78     23.93 o 
   5  12   4      245.74      241.90     18.16 o 
   6  12   4        6.32       -1.47     13.54 o 
   7  12   4      136.16      164.34     18.18 o 
   8  12   4      486.14      523.72     31.79 o 
   9  12   4       78.91      101.37     18.09 o 
  10  12   4       10.01        3.72     23.87 o 
  11  12   4        8.10        8.65     21.49 o 
 -11  13   4        0.33      -18.56     19.36 o 
 -10  13   4       36.02       63.17     19.26 o 
  -9  13   4       49.46       72.52     18.64 o 
  -8  13   4        8.80      -11.29     15.84 o 
  -7  13   4      119.61      120.77     17.57 o 
  -6  13   4       72.63      106.51     17.28 o 
  -5  13   4      350.86      407.35     34.01 o 
  -4  13   4        4.32        3.08     12.63 o 
  -3  13   4      348.55      418.28     19.08 o 
  -2  13   4       11.10       -4.49     11.62 o 
  -1  13   4       51.74       50.51     10.53 o 
   0  13   4       16.48        4.77     11.38 o 
   1  13   4       98.87       86.17     16.70 o 
   2  13   4       17.46       10.78     10.13 o 
   3  13   4        0.71        9.37     10.68 o 
   4  13   4      104.06       83.29     25.73 o 
   5  13   4      103.15      133.46     16.89 o 
   6  13   4      108.23      126.16     16.71 o 
   7  13   4      146.96      164.80     20.53 o 
   8  13   4       12.03        3.76     16.55 o 
   9  13   4       17.63       22.70     18.26 o 
  10  13   4      114.89      111.54     23.53 o 
 -10  14   4        0.20      -16.15     18.98 o 
  -9  14   4       15.69        9.72     19.22 o 
  -8  14   4      122.41      123.69     19.65 o 
  -7  14   4       61.04       38.35     17.17 o 
  -6  14   4       29.34       26.10     16.24 o 
  -5  14   4       34.13       17.55     15.53 o 
  -4  14   4      353.73      325.26     20.78 o 
  -3  14   4        0.22       12.48     14.40 o 
  -2  14   4       19.08        0.23     14.33 o 
  -1  14   4      828.76      828.34     25.49 o 
   0  14   4      507.02      509.89     18.62 o 
   1  14   4       20.70       28.00     15.71 o 
   2  14   4        0.26       -2.69     10.81 o 
   3  14   4      200.07      185.57     16.11 o 
   4  14   4      262.88      251.60     19.24 o 
   5  14   4      322.12      311.93     21.04 o 
   6  14   4      156.69      184.37     20.53 o 
   7  14   4        1.00        3.19     16.11 o 
   8  14   4       26.00       40.82     18.54 o 
   9  14   4       19.87      -19.52     23.25 o 
  10  14   4       40.67       32.82     25.36 o 
 -10  15   4        5.32      -18.58     19.81 o 
  -9  15   4      124.96      169.43     29.19 o 
  -8  15   4       36.84       44.00     19.36 o 
  -7  15   4        2.43       -9.63     17.15 o 
  -6  15   4        0.01      -21.53     28.45 o 
  -5  15   4        3.21      -16.62     15.82 o 
  -4  15   4      128.95      145.65     20.93 o 
  -3  15   4      230.41      195.73     21.30 o 
  -2  15   4        0.21       -9.27     16.20 o 
  -1  15   4       82.15       98.99     14.02 o 
   0  15   4       13.15        5.06     12.49 o 
   1  15   4       60.96       70.70     12.21 o 
   2  15   4        1.09        6.47     14.72 o 
   3  15   4        1.21        8.90     14.43 o 
   4  15   4       59.59       46.98     15.70 o 
   5  15   4        8.02      -22.25     14.83 o 
   6  15   4        7.44       -3.50     23.64 o 
   7  15   4        6.70       14.10     17.05 o 
   8  15   4       58.35       65.83     19.63 o 
   9  15   4       33.79       32.75     21.40 o 
  -9  16   4       13.00       39.84     20.55 o 
  -8  16   4      235.34      222.03     24.19 o 
  -7  16   4        6.24        1.72     18.07 o 
  -6  16   4        0.70        2.13     20.04 o 
  -5  16   4       13.96       46.71     20.05 o 
  -4  16   4        0.73      -16.42     31.29 o 
  -3  16   4      320.18      355.27     26.37 o 
  -2  16   4      205.25      198.60     21.71 o 
  -1  16   4       38.78       25.29     16.90 o 
   0  16   4      106.09      112.85     14.59 o 
   1  16   4        0.43      -12.35     11.58 o 
   2  16   4       29.77       22.89     13.59 o 
   3  16   4        0.01       -4.97     16.01 o 
   4  16   4      105.78      108.08     18.17 o 
   5  16   4       90.56       74.67     18.09 o 
   6  16   4       10.58        3.19     16.64 o 
   7  16   4        2.42        4.31     18.98 o 
   8  16   4        0.09        4.77     19.93 o 
  -8  17   4       29.49       73.34     25.78 o 
  -7  17   4       38.30       18.32     29.68 o 
  -6  17   4        5.29      -29.51     20.60 o 
  -5  17   4       23.20       36.70     36.53 o 
  -4  17   4        3.55      -23.04     18.81 o 
  -3  17   4      104.06      134.39     21.36 o 
  -2  17   4      686.24      722.98     49.72 o 
  -1  17   4      798.76      882.33     37.21 o 
   0  17   4        0.54       -5.49     15.70 o 
   1  17   4       29.13       52.98     22.26 o 
   2  17   4      120.51      133.32     24.98 o 
   3  17   4      155.03      169.41     19.61 o 
   4  17   4       63.34       45.45     20.66 o 
   5  17   4        9.94       -6.08     17.02 o 
   6  17   4        2.75       -2.88     18.86 o 
   7  17   4        9.53       15.28     25.73 o 
  -7  18   4        0.03        6.06     23.41 o 
  -6  18   4       10.07        8.62     23.04 o 
  -5  18   4       41.41       39.98     22.89 o 
  -4  18   4        2.74       -9.91     20.06 o 
  -3  18   4       91.82       96.54     22.65 o 
  -2  18   4      508.33      584.98     33.50 o 
  -1  18   4        5.69       -2.18     20.05 o 
   0  18   4        0.09       16.27     22.76 o 
   1  18   4       55.71       67.09     20.55 o 
   2  18   4       87.78       95.62     20.73 o 
   3  18   4       19.78      -13.26     17.24 o 
   4  18   4        0.36      -16.50     17.04 o 
   5  18   4        5.86       24.12     21.40 o 
   6  18   4       37.22       48.20     20.77 o 
  -5  19   4        5.17       -1.56     23.74 o 
  -4  19   4        0.83       -2.62     21.72 o 
  -3  19   4       17.94       53.16     27.33 o 
  -2  19   4       25.58       55.98     23.40 o 
  -1  19   4        1.29        4.72     23.13 o 
   0  19   4       94.12      135.89     27.83 o 
   1  19   4      110.03      104.40     36.39 o 
   2  19   4       35.34       56.20     41.69 o 
   3  19   4        2.53       -7.20     24.83 o 
   4  19   4        4.26       -2.48     19.68 o 
   5  19   4        6.50      -13.89     19.99 o 
  -3  20   4        8.62       12.10     24.36 o 
  -2  20   4       45.12       47.87     24.96 o 
  -1  20   4       62.75       87.90     29.28 o 
   0  20   4       70.85       57.98     26.00 o 
   1  20   4       85.28       62.17     32.65 o 
   2  20   4        2.23        7.40     27.03 o 
 -14   1   5      177.09      250.30     28.43 o 
 -13   1   5      631.07      728.79     49.47 o 
 -12   1   5      159.51      145.30     29.44 o 
 -11   1   5        0.43       -9.29     16.18 o 
 -10   1   5       63.46       60.27     15.12 o 
  -9   1   5       97.44       86.82     14.01 o 
  -8   1   5      563.36      569.82     19.18 o 
  -7   1   5       48.49       30.19      7.74 o 
  -6   1   5      392.74      375.71     11.38 o 
  -5   1   5      332.79      363.99     10.53 o 
  -4   1   5      517.13      514.20     11.90 o 
  -3   1   5      625.48      580.82     12.49 o 
  -2   1   5       10.75       21.50      8.02 o 
  -1   1   5      631.09      610.01     13.61 o 
   0   1   5      238.90      249.88      9.01 o 
   1   1   5      973.72      915.60     17.69 o 
   2   1   5      843.95      798.65     17.28 o 
   3   1   5      155.68      172.18     19.03 o 
   4   1   5       20.95       25.80      8.33 o 
   5   1   5      719.53      722.98     24.61 o 
   6   1   5      694.14      772.88     20.08 o 
   7   1   5      328.92      335.55     14.65 o 
   8   1   5      126.63      127.74     13.58 o 
   9   1   5       19.11       36.20     15.00 o 
  10   1   5      735.61      729.95     30.58 o 
  11   1   5      271.94      276.88     23.34 o 
  12   1   5        1.30      -38.11     36.42 o 
  13   1   5        5.61       21.91     40.27 o 
 -14   2   5       74.12       27.25     24.66 o 
 -13   2   5        0.23       24.35     23.26 o 
 -12   2   5       22.55       16.14     18.90 o 
 -11   2   5       19.63       20.35     17.38 o 
 -10   2   5       70.13       62.81     14.97 o 
  -9   2   5      525.64      536.01     43.29 o 
  -8   2   5       32.70       45.54     10.68 o 
  -7   2   5       24.64       12.10      8.50 o 
  -6   2   5      402.76      372.86     11.19 o 
  -5   2   5      178.94      212.93     10.17 o 
  -4   2   5      217.30      214.30      9.60 o 
  -3   2   5        0.21       -9.09      6.39 o 
  -2   2   5      565.73      584.78     18.45 o 
  -1   2   5      667.83      651.77     19.05 o 
   0   2   5       41.45       52.96      6.38 o 
   1   2   5        7.81       18.31      5.28 o 
   2   2   5      421.05      457.29     12.92 o 
   3   2   5       98.93      122.07     17.44 o 
   4   2   5     1543.81     1613.86     32.71 o 
   5   2   5      136.35      126.96     12.12 o 
   6   2   5       19.22       24.33      8.68 o 
   7   2   5       56.72       75.10     16.23 o 
   8   2   5        6.11        6.59     19.91 o 
   9   2   5        4.92      -12.66     15.29 o 
  10   2   5      109.44      117.41     21.27 o 
  11   2   5        2.13       -0.35     20.25 o 
  12   2   5       25.39       43.09     30.56 o 
  13   2   5       42.72       28.00     25.32 o 
 -14   3   5        0.08       -7.40     49.41 o 
 -13   3   5       28.83       37.90     24.41 o 
 -12   3   5       52.39       58.37     21.87 o 
 -11   3   5       41.98       19.92     27.33 o 
 -10   3   5      461.68      462.60     23.41 o 
  -9   3   5       13.62       -7.57     11.89 o 
  -8   3   5       93.62       95.76     12.40 o 
  -7   3   5       53.46       31.00     10.45 o 
  -6   3   5       48.61       52.23      8.30 o 
  -5   3   5      187.03      185.23      9.95 o 
  -4   3   5       26.45       26.69      7.47 o 
  -3   3   5     1014.30     1039.31     38.43 o 
  -2   3   5     1118.24     1108.50     20.92 o 
  -1   3   5      838.96      928.72     18.26 o 
   0   3   5        0.03        1.93      6.57 o 
   1   3   5      410.50      423.20     18.18 o 
   2   3   5       10.73       19.03      6.56 o 
   3   3   5     1056.36     1217.00     35.99 o 
   4   3   5      381.94      324.62     16.00 o 
   5   3   5      758.24      767.66     21.53 o 
   6   3   5        1.29       -0.38      9.39 o 
   7   3   5        9.62       11.20     10.56 o 
   8   3   5      616.50      651.17     29.07 o 
   9   3   5       78.07       82.53     15.28 o 
  10   3   5      102.55       95.88     27.65 o 
  11   3   5       54.36       93.66     22.37 o 
  12   3   5       49.84       23.45     22.04 o 
  13   3   5       17.35      -31.69     23.76 o 
 -14   4   5       33.17       59.25     27.76 o 
 -13   4   5       45.94       19.64     24.51 o 
 -12   4   5       47.57       32.12     28.08 o 
 -11   4   5        0.06       -4.90     17.93 o 
 -10   4   5      164.69      196.75     17.56 o 
  -9   4   5       45.61       37.57     14.84 o 
  -8   4   5        1.39      -16.98     11.32 o 
  -7   4   5        0.02      -10.78      9.52 o 
  -6   4   5       11.35       10.03      7.86 o 
  -5   4   5      596.70      562.27     15.25 o 
  -4   4   5     1674.94     1748.36     32.90 o 
  -3   4   5      514.28      533.86     27.58 o 
  -2   4   5        0.04       -0.72      6.08 o 
  -1   4   5       51.90       54.45      6.70 o 
   0   4   5     1125.46     1161.47     21.00 o 
   1   4   5      555.26      535.33     14.15 o 
   2   4   5      731.65      722.99     17.10 o 
   3   4   5       51.74       56.43      8.66 o 
   4   4   5      994.97     1028.37     22.76 o 
   5   4   5      453.06      453.01     15.55 o 
   6   4   5      173.43      153.04     11.77 o 
   7   4   5        0.20        2.44     10.53 o 
   8   4   5      111.99      100.52     21.27 o 
   9   4   5      454.53      427.35     19.78 o 
  10   4   5      404.83      391.43     27.21 o 
  11   4   5       43.53       70.93     19.72 o 
  12   4   5       10.02       24.67     32.16 o 
  13   4   5        4.02       28.42     25.48 o 
 -14   5   5        8.25        6.52     27.55 o 
 -13   5   5        8.89       66.33     25.86 o 
 -12   5   5      103.24       92.20     20.42 o 
 -11   5   5      144.15      162.52     26.01 o 
 -10   5   5       33.84       24.48     13.25 o 
  -9   5   5       95.85       84.20     13.89 o 
  -8   5   5        8.01       11.12     11.16 o 
  -7   5   5       17.15       18.74     10.65 o 
  -6   5   5       91.58       76.24     10.65 o 
  -5   5   5      156.88      152.91     12.24 o 
  -4   5   5      184.44      150.81     10.27 o 
  -3   5   5     1157.70     1154.25     27.33 o 
  -2   5   5       22.14       17.22      9.80 o 
  -1   5   5      412.67      432.31     16.08 o 
   0   5   5      796.26      742.63     21.03 o 
   1   5   5      981.79      960.55     17.46 o 
   2   5   5     1462.22     1534.45     22.96 o 
   3   5   5     1022.12      999.20     18.30 o 
   4   5   5      160.70      150.04      8.24 o 
   5   5   5      352.34      370.79     14.38 o 
   6   5   5     1374.58     1437.35     38.71 o 
   7   5   5        7.20        2.01     12.00 o 
   8   5   5        2.16       -3.05     12.61 o 
   9   5   5      435.43      455.88     20.71 o 
  10   5   5       25.08       18.30     16.77 o 
  11   5   5       14.64       17.74     22.88 o 
  12   5   5      149.57      167.02     24.71 o 
  13   5   5       65.29       53.03     25.51 o 
 -13   6   5       41.61       44.92     21.68 o 
 -12   6   5        0.14       10.36     17.29 o 
 -11   6   5       57.21       73.31     16.06 o 
 -10   6   5      181.17      175.85     16.22 o 
  -9   6   5      126.20      160.78     18.18 o 
  -8   6   5        8.74       15.65     11.60 o 
  -7   6   5       20.63       21.45     11.37 o 
  -6   6   5      559.73      509.77     18.34 o 
  -5   6   5      449.01      472.14     18.92 o 
  -4   6   5     1889.05     1796.73     33.42 o 
  -3   6   5      748.19      673.18     16.94 o 
  -2   6   5     1035.44     1102.10     19.67 o 
  -1   6   5     1452.09     1506.74     24.28 o 
   0   6   5     1036.56     1027.73     18.82 o 
   1   6   5      408.75      410.91     10.65 o 
   2   6   5      352.25      366.38      9.79 o 
   3   6   5      375.67      376.34     12.00 o 
   4   6   5       13.37        3.27      8.04 o 
   5   6   5      510.53      530.06     18.22 o 
   6   6   5       22.66       23.36     10.37 o 
   7   6   5        6.86        2.25     16.85 o 
   8   6   5      875.27      830.21     27.96 o 
   9   6   5       50.86       41.95     16.58 o 
  10   6   5        1.38      -19.59     16.17 o 
  11   6   5       40.91       40.06     22.88 o 
  12   6   5      157.26      187.05     23.84 o 
  13   6   5        3.05       19.75     22.30 o 
 -13   7   5       10.42      -19.40     21.66 o 
 -12   7   5        3.85       10.71     17.90 o 
 -11   7   5       55.46       52.32     15.15 o 
 -10   7   5       13.89       -8.20     13.33 o 
  -9   7   5       93.70       99.86     14.28 o 
  -8   7   5       94.75       66.19     17.26 o 
  -7   7   5       12.92        0.71     10.64 o 
  -6   7   5     1207.89     1237.26     37.11 o 
  -5   7   5      170.02      158.82     12.25 o 
  -4   7   5      579.46      557.15     25.60 o 
  -3   7   5      575.73      531.49     13.46 o 
  -2   7   5      625.51      654.69     14.96 o 
  -1   7   5     1122.39     1074.47     19.86 o 
   0   7   5      356.60      340.27     17.32 o 
   1   7   5      813.67      864.85     16.27 o 
   2   7   5       10.05       15.70      7.49 o 
   3   7   5      989.68     1028.40     27.33 o 
   4   7   5        0.28       -0.51      8.79 o 
   5   7   5      163.01      164.54     12.64 o 
   6   7   5       30.85       28.69     10.92 o 
   7   7   5      721.87      701.70     35.74 o 
   8   7   5      348.42      326.98     20.02 o 
   9   7   5       51.53       51.68     16.87 o 
  10   7   5        5.47       12.10     17.73 o 
  11   7   5       54.01       60.67     26.90 o 
  12   7   5        1.30       24.62     24.74 o 
  13   7   5       38.65       26.62     22.62 o 
 -13   8   5       10.36       -1.96     20.11 o 
 -12   8   5      158.16      145.50     21.20 o 
 -11   8   5       11.17       10.13     14.12 o 
 -10   8   5      420.96      379.37     19.23 o 
  -9   8   5      305.47      279.93     18.55 o 
  -8   8   5       16.28       15.76     13.60 o 
  -7   8   5      127.04      141.00     15.46 o 
  -6   8   5      310.34      310.61     19.66 o 
  -5   8   5     2875.48     2859.38     52.07 o 
  -4   8   5      313.25      336.06     14.32 o 
  -3   8   5      399.38      378.76     11.35 o 
  -2   8   5     1237.51     1291.41     23.11 o 
  -1   8   5     1433.06     1416.34     25.07 o 
   0   8   5      588.89      552.56     13.07 o 
   1   8   5        3.40        0.49      6.47 o 
   2   8   5      221.32      229.66     11.49 o 
   3   8   5       47.81       53.39      8.84 o 
   4   8   5       18.76       22.17      9.61 o 
   5   8   5        7.46       15.11     10.45 o 
   6   8   5       89.17       78.42     12.23 o 
   7   8   5       93.82       75.94     13.40 o 
   8   8   5      365.57      343.60     23.44 o 
   9   8   5      206.56      208.20     21.91 o 
  10   8   5       34.26       21.38     21.39 o 
  11   8   5       17.87       24.81     22.99 o 
  12   8   5       22.73       33.60     24.80 o 
 -13   9   5        4.21       25.28     22.26 o 
 -12   9   5        1.74       -7.37     17.03 o 
 -11   9   5        4.61      -17.55     14.87 o 
 -10   9   5        4.24      -30.80     20.53 o 
  -9   9   5        0.91       10.89     14.46 o 
  -8   9   5      521.06      501.14     21.83 o 
  -7   9   5       34.46       37.69     12.98 o 
  -6   9   5       56.67       67.22     12.81 o 
  -5   9   5     2151.93     2148.09     43.10 o 
  -4   9   5      330.43      346.84     16.29 o 
  -3   9   5      121.75      142.83     10.57 o 
  -2   9   5      392.71      381.83     13.73 o 
  -1   9   5     2484.94     2565.57     36.09 o 
   0   9   5      812.60      820.95     17.72 o 
   1   9   5     1006.74      969.23     24.98 o 
   2   9   5        0.85        6.68      8.38 o 
   3   9   5      216.97      203.63     11.87 o 
   4   9   5       42.15       23.38     10.47 o 
   5   9   5        0.32        4.26     10.30 o 
   6   9   5       15.73       14.53     11.46 o 
   7   9   5       11.37       20.30     13.93 o 
   8   9   5       59.37       60.43     16.75 o 
   9   9   5       17.05        5.38     16.94 o 
  10   9   5        9.82       -9.11     17.90 o 
  11   9   5        5.22       -8.58     19.66 o 
  12   9   5       15.39      -16.25     25.60 o 
 -12  10   5       61.04       61.70     18.84 o 
 -11  10   5       11.54       16.81     18.43 o 
 -10  10   5       56.54       69.26     18.27 o 
  -9  10   5        0.24       -5.15     15.36 o 
  -8  10   5        0.56        8.81     13.17 o 
  -7  10   5       27.76       10.55     13.73 o 
  -6  10   5      272.32      290.81     17.66 o 
  -5  10   5        0.01        8.23     11.62 o 
  -4  10   5      777.93      762.66     25.98 o 
  -3  10   5      416.67      421.19     17.24 o 
  -2  10   5       44.77       51.15     12.37 o 
  -1  10   5      109.37      107.26      8.63 o 
   0  10   5       52.44       38.90     10.08 o 
   1  10   5       49.22       41.92      9.05 o 
   2  10   5       97.44      102.22     10.32 o 
   3  10   5       22.97       21.50      9.69 o 
   4  10   5       41.27       53.70     11.24 o 
   5  10   5       58.50       96.52     12.68 o 
   6  10   5       86.08       63.09     15.46 o 
   7  10   5      709.52      692.11     34.88 o 
   8  10   5       21.77       31.96     17.93 o 
   9  10   5       10.21       -9.42     17.39 o 
  10  10   5      104.37       88.96     21.25 o 
  11  10   5      173.68      223.63     43.54 o 
  12  10   5        7.81        9.60     26.85 o 
 -12  11   5       10.15        4.95     21.47 o 
 -11  11   5        7.56       18.44     19.31 o 
 -10  11   5       15.34       30.06     18.17 o 
  -9  11   5        0.06      -23.84     15.89 o 
  -8  11   5        1.99       -4.63     15.46 o 
  -7  11   5       21.19       10.79     12.89 o 
  -6  11   5      157.97      155.04     15.56 o 
  -5  11   5        0.20       -1.85     12.30 o 
  -4  11   5      261.27      245.24     15.80 o 
  -3  11   5      451.55      415.19     17.93 o 
  -2  11   5      280.89      258.70     14.62 o 
  -1  11   5      153.35      133.94     10.91 o 
   0  11   5       24.67       28.61      9.64 o 
   1  11   5      124.81      123.40     11.38 o 
   2  11   5      594.40      558.89     18.16 o 
   3  11   5       93.38       72.76     11.80 o 
   4  11   5       12.79       34.26     11.34 o 
   5  11   5       90.15       92.34     13.62 o 
   6  11   5      508.07      495.64     24.00 o 
   7  11   5       71.53       49.36     15.46 o 
   8  11   5       38.81       57.69     16.60 o 
   9  11   5       28.88       30.18     18.05 o 
  10  11   5       49.75       58.01     21.06 o 
  11  11   5        4.20       -9.44     21.77 o 
 -11  12   5       14.60       25.16     19.44 o 
 -10  12   5        0.47       -3.01     20.41 o 
  -9  12   5        0.00      -24.08     16.05 o 
  -8  12   5        1.26       12.86     16.65 o 
  -7  12   5      394.49      364.12     22.78 o 
  -6  12   5        6.17       12.12     16.73 o 
  -5  12   5      299.76      296.55     18.44 o 
  -4  12   5      623.03      652.03     41.78 o 
  -3  12   5       97.53       91.61     16.92 o 
  -2  12   5       13.79       -8.16     15.34 o 
  -1  12   5        0.09        6.28      9.80 o 
   0  12   5      744.54      739.17     22.02 o 
   1  12   5       96.88       86.47     11.38 o 
   2  12   5       31.43       24.25     10.45 o 
   3  12   5        5.87        2.74     11.13 o 
   4  12   5        9.35       15.70     11.88 o 
   5  12   5        8.99       -1.04     13.06 o 
   6  12   5      328.91      307.14     20.85 o 
   7  12   5      155.00      121.76     17.45 o 
   8  12   5       35.73       22.89     16.80 o 
   9  12   5       72.35       94.70     19.30 o 
  10  12   5        0.03       -8.45     21.39 o 
  11  12   5       35.51        1.13     31.71 o 
 -11  13   5       58.36       63.81     21.92 o 
 -10  13   5       95.94      157.15     22.05 o 
  -9  13   5        0.00       -6.62     17.50 o 
  -8  13   5       24.37       31.45     16.85 o 
  -7  13   5       84.83       66.24     17.34 o 
  -6  13   5      125.02      109.97     17.17 o 
  -5  13   5      337.60      316.31     18.93 o 
  -4  13   5      126.02      126.87     15.08 o 
  -3  13   5     1253.19     1282.76     53.94 o 
  -2  13   5        6.96       10.01     13.52 o 
  -1  13   5       12.27       -4.56     11.46 o 
   0  13   5       95.32       83.90     11.90 o 
   1  13   5        5.91       10.04     10.58 o 
   2  13   5        1.98      -20.70     15.00 o 
   3  13   5        8.94        4.67     19.42 o 
   4  13   5       17.79       18.68     13.39 o 
   5  13   5        3.83       -9.88     13.54 o 
   6  13   5       20.18       15.15     16.12 o 
   7  13   5        2.14        3.46     15.46 o 
   8  13   5       11.93       -1.50     16.79 o 
   9  13   5       27.33       13.56     18.11 o 
  10  13   5       39.41       48.88     23.14 o 
 -10  14   5        8.40      -12.85     19.69 o 
  -9  14   5       19.77       -5.83     18.49 o 
  -8  14   5       29.29       10.46     20.28 o 
  -7  14   5       44.66       70.45     39.26 o 
  -6  14   5       55.64       32.26     19.01 o 
  -5  14   5      214.73      224.99     19.97 o 
  -4  14   5      345.17      367.79     21.41 o 
  -3  14   5        0.38       -3.48     14.09 o 
  -2  14   5      307.43      296.98     19.71 o 
  -1  14   5      239.19      229.50     15.94 o 
   0  14   5       35.17       31.96     11.63 o 
   1  14   5       37.24       10.28     10.94 o 
   2  14   5       25.98       26.19     12.18 o 
   3  14   5        0.00       10.47     12.55 o 
   4  14   5        2.26      -26.98     18.31 o 
   5  14   5       60.96       59.92     15.52 o 
   6  14   5       83.62      121.78     17.70 o 
   7  14   5        0.65        9.77     22.90 o 
   8  14   5        3.07       11.82     21.64 o 
   9  14   5      152.57      153.97     22.79 o 
  -9  15   5        4.97       52.21     20.32 o 
  -8  15   5        1.43        0.11     23.99 o 
  -7  15   5        9.07        2.68     24.09 o 
  -6  15   5        0.00       10.23     23.87 o 
  -5  15   5      262.96      246.09     23.75 o 
  -4  15   5        0.98       10.82     18.35 o 
  -3  15   5        0.58      -23.41     16.15 o 
  -2  15   5       55.38       38.26     21.15 o 
  -1  15   5        3.89       10.68     14.57 o 
   0  15   5        6.90        3.86     12.47 o 
   1  15   5       77.79       47.05     12.62 o 
   2  15   5       93.22      107.05     14.66 o 
   3  15   5      175.33      166.16     18.01 o 
   4  15   5      155.79      139.69     18.08 o 
   5  15   5       67.67       98.79     17.17 o 
   6  15   5      113.54       86.72     18.47 o 
   7  15   5      135.31      158.75     20.45 o 
   8  15   5      114.15      132.91     27.33 o 
   9  15   5       11.32        9.20     22.61 o 
  -9  16   5        7.50       -8.39     21.06 o 
  -8  16   5      115.35      130.09     45.14 o 
  -7  16   5       43.05       -2.24     23.75 o 
  -6  16   5       15.86       67.62     22.14 o 
  -5  16   5       49.33       49.37     21.27 o 
  -4  16   5        1.07       12.05     18.64 o 
  -3  16   5       59.32       73.10     22.88 o 
  -2  16   5       73.77      124.08     22.02 o 
  -1  16   5       11.01       28.92     15.10 o 
   0  16   5        1.08        1.15     13.35 o 
   1  16   5        2.65      -17.18     13.28 o 
   2  16   5        0.34      -11.81     14.85 o 
   3  16   5       35.08       15.87     16.02 o 
   4  16   5      241.45      282.71     31.64 o 
   5  16   5      208.17      216.13     21.56 o 
   6  16   5        0.62       -4.82     17.19 o 
   7  16   5        8.01       -7.68     19.05 o 
   8  16   5       12.77       38.97     20.69 o 
  -8  17   5        2.60        3.76     24.26 o 
  -7  17   5        7.98        8.59     36.60 o 
  -6  17   5        5.48       20.28     21.60 o 
  -5  17   5       16.32      -20.93     20.27 o 
  -4  17   5       38.80       53.01     21.19 o 
  -3  17   5      115.43      134.04     21.50 o 
  -2  17   5      203.69      277.76     25.30 o 
  -1  17   5       94.97       88.73     20.66 o 
   0  17   5        3.27        2.49     16.31 o 
   1  17   5       28.13       47.93     18.34 o 
   2  17   5      307.90      335.65     26.04 o 
   3  17   5      367.58      402.22     24.96 o 
   4  17   5      140.22      147.24     20.87 o 
   5  17   5       27.10       71.22     36.14 o 
   6  17   5       18.11       10.31     18.45 o 
   7  17   5        8.49       27.15     20.48 o 
  -6  18   5       31.54       23.97     23.87 o 
  -5  18   5        1.47       11.93     22.34 o 
  -4  18   5      133.50      101.62     23.86 o 
  -3  18   5       99.71      107.63     22.29 o 
  -2  18   5        9.74        4.85     20.80 o 
  -1  18   5        2.13       20.32     21.26 o 
   0  18   5        0.67       -2.91     20.00 o 
   1  18   5        0.17       18.72     22.91 o 
   2  18   5        4.74       -1.93     19.66 o 
   3  18   5        6.51        0.70     17.72 o 
   4  18   5       79.39       63.75     26.84 o 
   5  18   5       34.79       24.61     19.51 o 
   6  18   5        1.39      -28.73     19.16 o 
  -5  19   5       13.49       25.19     24.74 o 
  -4  19   5       12.40       35.32     24.92 o 
  -3  19   5       27.84      -17.74     21.38 o 
  -2  19   5        0.13       18.76     22.98 o 
  -1  19   5        7.39        6.57     21.97 o 
   0  19   5       86.93       75.19     31.35 o 
   1  19   5       25.27       21.88     55.70 o 
   2  19   5        0.53      -34.41     22.94 o 
   3  19   5        9.46       41.80     23.16 o 
   4  19   5       31.08       56.64     21.19 o 
  -2  20   5       12.42       52.39     25.21 o 
  -1  20   5       11.02       -2.54     26.88 o 
   0  20   5        0.02       -2.94     44.13 o 
   1  20   5        1.80      -36.09     31.77 o 
 -14   0   6       16.67       18.12     34.14 o 
 -13   0   6        2.59       -6.93     46.70 o 
 -12   0   6       19.89      -21.48     26.95 o 
 -11   0   6      780.40      816.40     63.84 o 
 -10   0   6      208.17      236.63     68.55 o 
  -9   0   6        4.52       19.69     17.26 o 
  -8   0   6        1.84        3.46     15.37 o 
  -7   0   6     1557.82     1552.45     59.13 o 
  -6   0   6      120.06      135.74     11.94 o 
  -5   0   6       14.71       10.55     21.85 o 
  -4   0   6     1095.05     1117.89     29.56 o 
  -3   0   6     1850.89     2046.94     74.12 o 
  -2   0   6      134.26      114.74     12.43 o 
  -1   0   6      710.60      674.44     19.97 o 
   0   0   6     5634.77     5894.40    103.88 o 
   1   0   6       58.57       70.14     10.91 o 
   2   0   6       61.04       40.09      9.83 o 
   3   0   6     3723.50     3669.54     79.22 o 
   4   0   6     7704.50     8476.96    169.18 o 
   5   0   6     2872.25     2823.04     65.47 o 
   6   0   6      120.79      145.08     48.42 o 
   7   0   6      976.57      999.82     45.67 o 
   8   0   6        0.01       -1.82     19.63 o 
   9   0   6        0.00       38.85     22.57 o 
  10   0   6      213.04      197.60     42.42 o 
  11   0   6       49.45      103.90     27.19 o 
  12   0   6        3.42      -26.56     37.70 o 
 -14   1   6      112.01       69.14     24.21 o 
 -13   1   6       74.30      117.68     31.54 o 
 -12   1   6        1.12       59.49     24.59 o 
 -11   1   6       15.56       53.28     18.30 o 
 -10   1   6       15.97      -14.62     15.36 o 
  -9   1   6       11.55       -6.74     13.25 o 
  -8   1   6       75.50       86.46     15.06 o 
  -7   1   6       65.16       58.88      8.92 o 
  -6   1   6       69.58       58.14      7.61 o 
  -5   1   6        9.83       20.69      6.75 o 
  -4   1   6      767.78      818.39     16.40 o 
  -3   1   6      948.74      988.49     18.19 o 
  -2   1   6       52.96       53.70      6.90 o 
  -1   1   6      571.64      627.59     15.34 o 
   0   1   6      123.32      115.52      9.72 o 
   1   1   6      834.12      709.58     15.13 o 
   2   1   6      193.09      182.57     10.36 o 
   3   1   6      488.38      472.60     15.19 o 
   4   1   6      373.56      405.95     15.96 o 
   5   1   6      334.24      428.26     24.79 o 
   6   1   6       62.47       56.29     12.37 o 
   7   1   6        0.70      -13.93     15.09 o 
   8   1   6        4.58      -13.61     15.37 o 
   9   1   6       44.45        5.90     22.63 o 
  10   1   6        4.66       -6.98     15.82 o 
  11   1   6       29.23       48.44     26.35 o 
  12   1   6        3.23       31.14     24.78 o 
  13   1   6        3.16       62.55     44.56 o 
 -14   2   6       57.97      109.89     28.52 o 
 -13   2   6        0.79        3.57     26.96 o 
 -12   2   6       31.75       10.77     19.60 o 
 -11   2   6      240.64      238.00     22.99 o 
 -10   2   6      123.70      136.73     17.09 o 
  -9   2   6      376.49      385.49     28.41 o 
  -8   2   6      644.07      629.53     21.08 o 
  -7   2   6      502.77      503.06     15.86 o 
  -6   2   6      167.96      176.86     10.78 o 
  -5   2   6     1448.07     1490.86     33.47 o 
  -4   2   6       31.52       32.59     10.14 o 
  -3   2   6       46.19       38.49      7.69 o 
  -2   2   6     4544.50     4637.24     64.25 o 
  -1   2   6     3014.96     3020.52     44.42 o 
   0   2   6      163.64      186.00      8.91 o 
   1   2   6        4.64        4.32      6.05 o 
   2   2   6       17.90        9.95      6.90 o 
   3   2   6     2427.60     2413.75     40.89 o 
   4   2   6      699.62      753.34     31.54 o 
   5   2   6      183.71      169.48     12.19 o 
   6   2   6      690.38      683.21     21.81 o 
   7   2   6        4.50       14.38     11.61 o 
   8   2   6       76.37       61.89     19.79 o 
   9   2   6      258.63      246.99     28.53 o 
  10   2   6       28.42      -13.25     19.46 o 
  11   2   6       17.09      -29.82     21.77 o 
  12   2   6       12.16       30.95     30.85 o 
  13   2   6        3.89      -35.16     23.44 o 
 -14   3   6       29.21       22.90     31.45 o 
 -13   3   6        9.27       -9.07     24.55 o 
 -12   3   6        6.19       20.30     22.76 o 
 -11   3   6        8.92        9.51     15.66 o 
 -10   3   6        2.84       20.64     14.47 o 
  -9   3   6      106.13      106.77     16.85 o 
  -8   3   6      149.29      141.07     13.65 o 
  -7   3   6       54.25       69.64     10.82 o 
  -6   3   6        1.14       11.26      8.48 o 
  -5   3   6       66.42       62.59      8.75 o 
  -4   3   6      339.66      305.54     20.41 o 
  -3   3   6     6795.63     7316.95     97.36 o 
  -2   3   6     2649.55     2646.43     40.50 o 
  -1   3   6      759.63      762.93     16.99 o 
   0   3   6        0.17       -4.70      8.29 o 
   1   3   6     1110.14     1107.71     37.97 o 
   2   3   6      790.26      767.96     18.53 o 
   3   3   6     1386.36     1426.29     28.01 o 
   4   3   6       15.49        2.35      8.31 o 
   5   3   6      295.09      270.25     14.17 o 
   6   3   6       10.76       21.43     10.69 o 
   7   3   6       17.07        4.75     12.24 o 
   8   3   6       19.29       19.06     20.25 o 
   9   3   6       18.06       35.50     25.13 o 
  10   3   6        9.66       12.22     22.07 o 
  11   3   6       39.16       11.58     28.74 o 
  12   3   6       48.34      136.77     86.77 o 
  13   3   6        0.91      -25.23     35.86 o 
 -14   4   6        7.27        6.86     27.79 o 
 -13   4   6       66.25       74.01     34.26 o 
 -12   4   6       27.92       49.89     23.54 o 
 -11   4   6      657.14      652.45     31.78 o 
 -10   4   6      243.38      203.55     20.30 o 
  -9   4   6      637.82      643.76     23.79 o 
  -8   4   6      656.97      629.02     21.80 o 
  -7   4   6       41.61       30.51     10.72 o 
  -6   4   6      178.14      165.70     12.26 o 
  -5   4   6     2113.41     2246.37     37.70 o 
  -4   4   6      844.85      882.69     30.18 o 
  -3   4   6      173.88      167.50     10.38 o 
  -2   4   6     2969.39     3119.09     50.12 o 
  -1   4   6      170.43      155.93      9.94 o 
   0   4   6      691.77      711.36     17.78 o 
   1   4   6      137.97      140.12      8.07 o 
   2   4   6     1816.90     1946.92     34.65 o 
   3   4   6      153.17      156.93     10.11 o 
   4   4   6      892.43      906.60     28.20 o 
   5   4   6     2734.58     2704.75     51.43 o 
   6   4   6      929.22     1033.69     30.64 o 
   7   4   6      197.74      127.12     16.26 o 
   8   4   6       45.18       47.34     16.92 o 
   9   4   6       28.43       -5.58     18.25 o 
  10   4   6       50.25       39.66     18.84 o 
  11   4   6       21.27       -4.31     22.41 o 
  12   4   6        0.40       16.60     24.22 o 
  13   4   6       78.50       94.06     28.06 o 
 -13   5   6        6.13      -12.42     24.09 o 
 -12   5   6       94.53       58.80     19.81 o 
 -11   5   6       16.68       24.22     17.93 o 
 -10   5   6       76.10      136.36     18.81 o 
  -9   5   6        3.58        9.14     13.70 o 
  -8   5   6       85.90       75.70     13.86 o 
  -7   5   6     1384.86     1368.60     34.75 o 
  -6   5   6      115.48       94.56     12.10 o 
  -5   5   6      501.90      473.47     25.97 o 
  -4   5   6      229.40      232.16     14.58 o 
  -3   5   6     5528.02     6025.19     88.66 o 
  -2   5   6     1977.02     2127.50     34.00 o 
  -1   5   6      147.40      152.35      9.03 o 
   0   5   6      720.08      746.93     15.82 o 
   1   5   6       35.29       39.37      7.79 o 
   2   5   6       24.19       25.49      6.73 o 
   3   5   6      590.08      586.19     17.02 o 
   4   5   6       14.53        0.82      8.39 o 
   5   5   6       14.19        3.25      9.69 o 
   6   5   6       47.86       59.36     14.10 o 
   7   5   6       30.13       42.92     23.52 o 
   8   5   6      897.30      863.19     27.10 o 
   9   5   6      374.47      345.83     23.40 o 
  10   5   6        2.17        4.52     20.47 o 
  11   5   6       40.41       39.65     22.79 o 
  12   5   6        1.26      -20.83     26.60 o 
  13   5   6        2.14      -15.85     25.61 o 
 -13   6   6       49.19       47.98     21.61 o 
 -12   6   6       14.28       12.23     19.28 o 
 -11   6   6       32.17       32.75     21.27 o 
 -10   6   6      265.92      272.81     19.92 o 
  -9   6   6      231.35      220.23     19.91 o 
  -8   6   6        1.57       -9.68     12.94 o 
  -7   6   6      373.23      382.34     19.33 o 
  -6   6   6       67.01       52.69     12.71 o 
  -5   6   6       43.32       20.14     11.22 o 
  -4   6   6      191.12      160.56     20.90 o 
  -3   6   6     1919.94     1961.53     54.92 o 
  -2   6   6      639.79      634.72     24.98 o 
  -1   6   6        0.63       -2.39      6.74 o 
   0   6   6      225.44      289.36     10.46 o 
   1   6   6       94.03       88.62      7.92 o 
   2   6   6      162.79      163.99      8.12 o 
   3   6   6      290.37      265.35     11.25 o 
   4   6   6      501.15      545.36     17.63 o 
   5   6   6      524.19      514.17     17.69 o 
   6   6   6      521.00      552.69     43.90 o 
   7   6   6       21.77        7.42     12.44 o 
   8   6   6      670.90      663.20     26.96 o 
   9   6   6       90.65      114.13     18.95 o 
  10   6   6       85.20       78.46     19.70 o 
  11   6   6       38.46       25.89     19.31 o 
  12   6   6        0.55       21.62     24.86 o 
 -13   7   6        3.60       33.58     36.60 o 
 -12   7   6        1.26        2.32     25.06 o 
 -11   7   6        1.42        0.22     18.54 o 
 -10   7   6       22.70       15.31     14.78 o 
  -9   7   6      119.61      120.45     16.33 o 
  -8   7   6      141.21      136.18     16.11 o 
  -7   7   6       42.51       43.62     13.48 o 
  -6   7   6      393.19      430.47     19.75 o 
  -5   7   6      132.19      155.52     14.97 o 
  -4   7   6       59.75       52.45     12.94 o 
  -3   7   6      174.89      161.42     10.83 o 
  -2   7   6      507.03      523.12     13.77 o 
  -1   7   6      671.62      620.36     17.81 o 
   0   7   6        1.99       -4.83      6.96 o 
   1   7   6     1381.31     1462.89     26.10 o 
   2   7   6      648.01      677.42     16.46 o 
   3   7   6       11.98        9.28      8.52 o 
   4   7   6       22.94       28.53      9.65 o 
   5   7   6      219.33      195.96     16.00 o 
   6   7   6       41.94       14.42     11.22 o 
   7   7   6      538.55      545.67     23.59 o 
   8   7   6        0.00      -10.02     13.23 o 
   9   7   6      403.25      404.28     23.42 o 
  10   7   6        9.09       44.23     19.03 o 
  11   7   6      103.79      116.07     22.34 o 
  12   7   6      156.48      195.61     26.17 o 
 -13   8   6      206.02      242.32     28.63 o 
 -12   8   6      158.55      197.09     29.96 o 
 -11   8   6      107.61      106.90     20.90 o 
 -10   8   6        0.00      -20.57     13.71 o 
  -9   8   6      345.15      312.72     21.27 o 
  -8   8   6        0.77      -18.00     12.67 o 
  -7   8   6       12.50       27.83     12.94 o 
  -6   8   6     4432.21     4525.29     75.58 o 
  -5   8   6      825.99      895.83     25.64 o 
  -4   8   6      846.12      848.49     32.82 o 
  -3   8   6      152.36      131.40     12.37 o 
  -2   8   6      127.16      122.67      8.98 o 
  -1   8   6      624.73      604.90     15.69 o 
   0   8   6      269.54      237.76     10.23 o 
   1   8   6      151.12      144.70     10.14 o 
   2   8   6       11.93        8.40      7.45 o 
   3   8   6       77.99       61.24     10.45 o 
   4   8   6        1.36       14.89     18.77 o 
   5   8   6      154.42      173.99     13.84 o 
   6   8   6       16.02       24.34     12.41 o 
   7   8   6        2.72       13.34     12.70 o 
   8   8   6      275.38      241.83     21.54 o 
   9   8   6       19.98       75.67     22.02 o 
  10   8   6        5.22       23.65     30.55 o 
  11   8   6       26.00       40.87     28.45 o 
  12   8   6        5.49        4.58     20.99 o 
 -12   9   6        1.14       20.85     22.23 o 
 -11   9   6        3.93       40.21     22.26 o 
 -10   9   6       37.94        6.17     18.73 o 
  -9   9   6       17.56        7.47     20.28 o 
  -8   9   6       46.69       32.54     12.30 o 
  -7   9   6       25.69       17.02     12.08 o 
  -6   9   6       14.74       20.62     11.56 o 
  -5   9   6     1116.68     1192.89     40.32 o 
  -4   9   6       14.50       17.13     10.65 o 
  -3   9   6      173.48      159.38     12.79 o 
  -2   9   6      123.66      133.92      9.74 o 
  -1   9   6       71.47       67.68      8.46 o 
   0   9   6      592.37      611.28     17.45 o 
   1   9   6       32.36       40.66      8.88 o 
   2   9   6      346.13      399.11     13.98 o 
   3   9   6       70.97       74.78     12.05 o 
   4   9   6        0.12       27.77     41.16 o 
   5   9   6        7.93       14.15     15.21 o 
   6   9   6       75.18       81.86     13.45 o 
   7   9   6      425.08      417.50     26.22 o 
   8   9   6      177.36      173.84     20.04 o 
   9   9   6       14.18       -2.60     16.94 o 
  10   9   6       11.59      -18.48     21.90 o 
  11   9   6        1.09       16.22     20.97 o 
  12   9   6        1.26       -0.44     22.88 o 
 -12  10   6        9.69        6.34     21.11 o 
 -11  10   6       16.75       34.23     19.95 o 
 -10  10   6       22.70       -2.06     19.79 o 
  -9  10   6        0.22       -9.25     12.80 o 
  -8  10   6        2.62       -5.06     12.11 o 
  -7  10   6      103.77       90.98     13.58 o 
  -6  10   6      582.39      543.50     20.27 o 
  -5  10   6       15.02       -4.01     11.04 o 
  -4  10   6        3.68        5.32     16.03 o 
  -3  10   6        0.67       12.60     11.87 o 
  -2  10   6        0.59       -0.80      8.87 o 
  -1  10   6       13.98       17.69      9.34 o 
   0  10   6      137.98      163.71     13.00 o 
   1  10   6       22.84        8.27      8.31 o 
   2  10   6        2.19        7.89     10.19 o 
   3  10   6       14.94        3.00     15.58 o 
   4  10   6       56.55       52.10     14.84 o 
   5  10   6      125.08      102.62     19.54 o 
   6  10   6      576.63      575.67     22.88 o 
   7  10   6      266.85      342.88     26.96 o 
   8  10   6       59.26       45.28     16.71 o 
   9  10   6       33.41        9.62     21.03 o 
  10  10   6        0.14       39.67     21.61 o 
  11  10   6       40.65       75.47     27.27 o 
 -12  11   6       17.95       39.22     19.48 o 
 -11  11   6       66.89       91.65     18.82 o 
 -10  11   6       20.34       47.01     17.07 o 
  -9  11   6        5.76        2.88     15.09 o 
  -8  11   6        0.02        3.36     15.71 o 
  -7  11   6      258.30      306.41     24.49 o 
  -6  11   6       45.04       73.83     14.14 o 
  -5  11   6      593.51      598.92     20.77 o 
  -4  11   6      110.96      119.68     12.83 o 
  -3  11   6       22.29       17.11     11.64 o 
  -2  11   6        5.36        3.15     12.55 o 
  -1  11   6       22.37       23.99     11.01 o 
   0  11   6      109.60       98.12     10.37 o 
   1  11   6      314.85      325.53     16.82 o 
   2  11   6       11.03       15.91     10.70 o 
   3  11   6       90.36       89.66     18.31 o 
   4  11   6       35.25       14.48     13.04 o 
   5  11   6        6.52       12.59     12.14 o 
   6  11   6        0.14       15.82     14.48 o 
   7  11   6        0.81       -2.22     17.07 o 
   8  11   6      206.00      231.30     22.76 o 
   9  11   6        8.47        1.08     18.86 o 
  10  11   6       13.61       41.64     21.01 o 
  11  11   6       13.59      -14.34     27.52 o 
 -11  12   6        3.99        8.06     18.13 o 
 -10  12   6        0.67       28.03     17.81 o 
  -9  12   6       19.05       24.34     16.12 o 
  -8  12   6       36.84       56.64     15.95 o 
  -7  12   6      343.55      315.78     19.79 o 
  -6  12   6       62.59       63.83     13.48 o 
  -5  12   6      246.24      201.59     15.03 o 
  -4  12   6      761.52      756.60     36.24 o 
  -3  12   6       14.82       26.39     14.12 o 
  -2  12   6        0.06       -2.93     12.49 o 
  -1  12   6        3.19      -14.57     12.00 o 
   0  12   6       44.99       45.54     10.16 o 
   1  12   6     1296.77     1286.79     48.61 o 
   2  12   6      439.04      463.61     23.00 o 
   3  12   6       12.95       14.56     12.01 o 
   4  12   6      171.96      194.80     15.55 o 
   5  12   6       98.27      102.09     15.82 o 
   6  12   6      767.56      792.97     30.51 o 
   7  12   6       21.60       30.80     16.15 o 
   8  12   6      101.21       97.78     18.27 o 
   9  12   6       28.03       30.84     20.94 o 
  10  12   6       58.10       73.76     22.86 o 
 -10  13   6        7.33        1.61     17.33 o 
  -9  13   6        3.78       30.15     17.32 o 
  -8  13   6        9.26        5.86     15.53 o 
  -7  13   6        6.69        7.95     14.14 o 
  -6  13   6      219.82      213.51     18.80 o 
  -5  13   6      154.07      147.55     19.42 o 
  -4  13   6      323.38      338.27     18.75 o 
  -3  13   6      288.44      288.73     31.54 o 
  -2  13   6       39.97        7.00     15.71 o 
  -1  13   6       14.65       10.31     13.73 o 
   0  13   6       12.95        8.17     10.52 o 
   1  13   6      299.57      310.27     17.46 o 
   2  13   6      211.89      206.24     15.80 o 
   3  13   6       37.19       20.27     15.87 o 
   4  13   6      217.97      213.45     16.65 o 
   5  13   6       12.08       -9.18     13.29 o 
   6  13   6        5.10        5.13     15.11 o 
   7  13   6       86.25       92.33     18.03 o 
   8  13   6       31.65       56.10     18.25 o 
   9  13   6        2.40       17.26     19.08 o 
  10  13   6       16.37       21.93     22.59 o 
 -10  14   6        0.16      -22.09     18.39 o 
  -9  14   6       94.06       74.92     19.03 o 
  -8  14   6        0.31       -4.65     21.38 o 
  -7  14   6        2.56        2.21     18.92 o 
  -6  14   6      155.80      168.62     18.80 o 
  -5  14   6      152.39      147.54     22.12 o 
  -4  14   6       31.19       20.27     15.23 o 
  -3  14   6      484.42      529.74     37.97 o 
  -2  14   6      123.41      121.80     17.69 o 
  -1  14   6       79.90       55.54     14.94 o 
   0  14   6       19.51       27.57     13.15 o 
   1  14   6      134.60      138.98     27.87 o 
   2  14   6      146.14      113.08     14.46 o 
   3  14   6      149.58      152.59     15.10 o 
   4  14   6      158.34      129.51     17.22 o 
   5  14   6      154.43      148.07     18.19 o 
   6  14   6        4.74        1.55     15.77 o 
   7  14   6       81.04       77.33     18.89 o 
   8  14   6        0.07       15.49     18.46 o 
   9  14   6       88.87       92.69     21.70 o 
  -9  15   6      137.57      222.35     23.99 o 
  -8  15   6       31.57       24.68     17.51 o 
  -7  15   6        1.29       31.26     21.84 o 
  -6  15   6        8.62      -29.27     19.52 o 
  -5  15   6        0.10       -7.86     18.82 o 
  -4  15   6       13.19       12.78     18.00 o 
  -3  15   6        4.78      -18.47     18.06 o 
  -2  15   6      256.70      226.49     19.21 o 
  -1  15   6        0.03      -20.71     13.80 o 
   0  15   6        6.89       -3.64     14.50 o 
   1  15   6      107.26      144.17     15.15 o 
   2  15   6      332.06      307.70     19.19 o 
   3  15   6       50.27       47.64     15.21 o 
   4  15   6        9.72       -2.83     15.32 o 
   5  15   6       21.56       18.23     16.50 o 
   6  15   6       19.85       21.20     17.30 o 
   7  15   6        9.48       -1.62     18.02 o 
   8  15   6        0.17      -29.59     19.78 o 
  -8  16   6       15.29       41.44     24.47 o 
  -7  16   6        2.49      -36.59     36.24 o 
  -6  16   6        9.60       30.54     22.37 o 
  -5  16   6       18.04       28.53     21.17 o 
  -4  16   6        7.58       23.03     29.44 o 
  -3  16   6      186.87      166.35     22.22 o 
  -2  16   6       59.75       80.61     18.18 o 
  -1  16   6      246.64      247.58     20.85 o 
   0  16   6       80.02      115.03     25.29 o 
   1  16   6        2.13      -14.37     16.08 o 
   2  16   6        2.50        4.70     15.66 o 
   3  16   6        2.03        3.24     16.02 o 
   4  16   6       90.45       68.28     17.56 o 
   5  16   6       47.72       61.82     17.62 o 
   6  16   6        7.29       27.48     19.00 o 
   7  16   6        2.18       -7.67     18.91 o 
  -7  17   6       86.55       77.80     33.84 o 
  -6  17   6      110.24      127.95     25.34 o 
  -5  17   6      177.34      225.03     26.57 o 
  -4  17   6       53.61       68.05     22.27 o 
  -3  17   6       19.76       49.98     20.63 o 
  -2  17   6        0.36      -15.26     18.71 o 
  -1  17   6       10.13        6.68     18.94 o 
   0  17   6        2.11      -10.08     18.16 o 
   1  17   6       34.87       40.61     19.24 o 
   2  17   6       39.17       65.26     20.15 o 
   3  17   6       41.88       62.88     40.29 o 
   4  17   6      168.72      221.14     22.15 o 
   5  17   6        1.67       -6.56     22.02 o 
   6  17   6        1.12      -16.62     26.10 o 
  -6  18   6       44.31       80.44     29.78 o 
  -5  18   6       22.73       23.82     23.74 o 
  -4  18   6       15.90       21.92     21.44 o 
  -3  18   6        5.49       36.96     21.51 o 
  -2  18   6        5.59       19.41     21.06 o 
  -1  18   6        1.46        7.64     26.68 o 
   0  18   6       20.25       15.22     31.26 o 
   1  18   6       23.49        1.14     23.75 o 
   2  18   6        1.82      -13.25     19.96 o 
   3  18   6       67.85       50.96     22.48 o 
   4  18   6       20.03       17.63     18.90 o 
   5  18   6        0.00      -24.00     21.65 o 
  -4  19   6       26.03       18.75     28.82 o 
  -3  19   6        1.73       -7.80     22.66 o 
  -2  19   6       13.92       11.23     22.52 o 
  -1  19   6       17.50       23.96     25.87 o 
   0  19   6       46.20       14.95     39.42 o 
   1  19   6       82.49      154.64     34.20 o 
   2  19   6      100.57       90.77     28.67 o 
   3  19   6       35.46       72.64     25.11 o 
 -14   1   7       20.53       27.14     24.08 o 
 -13   1   7       50.26       49.19     23.62 o 
 -12   1   7      396.30      460.40     31.06 o 
 -11   1   7      453.51      432.47     28.46 o 
 -10   1   7        5.05       10.16     17.97 o 
  -9   1   7      270.12      246.84     18.38 o 
  -8   1   7      408.21      374.98     17.62 o 
  -7   1   7       98.16       88.58     11.53 o 
  -6   1   7     1629.35     1684.09     31.46 o 
  -5   1   7       52.87       46.26      7.47 o 
  -4   1   7        3.34       13.49      6.94 o 
  -3   1   7        0.89       -2.14      6.98 o 
  -2   1   7      436.56      505.51     15.96 o 
  -1   1   7     2090.76     2174.58     35.07 o 
   0   1   7      477.80      507.32     13.85 o 
   1   1   7        4.50        6.52      6.59 o 
   2   1   7     1478.90     1452.18     42.01 o 
   3   1   7     1572.19     1659.71     34.22 o 
   4   1   7        5.26       -0.32      8.69 o 
   5   1   7       16.77       24.53      9.89 o 
   6   1   7      777.34      791.32     30.06 o 
   7   1   7       26.32        6.47     14.63 o 
   8   1   7     1023.83     1008.11     34.64 o 
   9   1   7        3.65       -7.03     16.68 o 
  10   1   7       69.77      106.35     29.26 o 
  11   1   7       17.66       12.58     21.72 o 
  12   1   7       22.17       -4.09     30.38 o 
  13   1   7       20.19       25.71     47.13 o 
 -14   2   7        9.09        6.82     27.32 o 
 -13   2   7        2.79       30.85     23.08 o 
 -12   2   7       18.13       27.33     20.40 o 
 -11   2   7       23.98       13.68     21.03 o 
 -10   2   7       10.71       -7.76     14.33 o 
  -9   2   7      287.67      244.23     18.89 o 
  -8   2   7      176.45      174.81     16.40 o 
  -7   2   7      119.34      134.21     11.42 o 
  -6   2   7        0.00       -2.85      8.69 o 
  -5   2   7      106.83      110.33     10.14 o 
  -4   2   7      441.07      416.88     13.99 o 
  -3   2   7       56.17       56.95      8.34 o 
  -2   2   7     1883.46     1957.83     53.00 o 
  -1   2   7      499.83      505.18     14.32 o 
   0   2   7      114.98       98.88     14.35 o 
   1   2   7     2151.99     2124.02     33.80 o 
   2   2   7      603.46      536.28     19.75 o 
   3   2   7     2052.74     2139.15     41.73 o 
   4   2   7       21.41        7.37      8.82 o 
   5   2   7      250.63      225.72     18.78 o 
   6   2   7      152.48      176.91     16.98 o 
   7   2   7      432.85      486.20     23.98 o 
   8   2   7       33.92        5.63     15.76 o 
   9   2   7        4.29      -28.50     19.05 o 
  10   2   7       17.88      -25.81     20.65 o 
  11   2   7       22.99       29.06     23.16 o 
  12   2   7        3.83      -43.65     30.46 o 
  13   2   7        0.04      -28.28     43.70 o 
 -13   3   7        1.34       21.26     25.11 o 
 -12   3   7      227.93      212.90     25.65 o 
 -11   3   7       93.33       67.26     20.58 o 
 -10   3   7        5.35       12.50     18.53 o 
  -9   3   7      217.59      228.84     19.11 o 
  -8   3   7       64.27       68.34     19.79 o 
  -7   3   7        3.49        6.76     10.46 o 
  -6   3   7      464.65      430.64     15.33 o 
  -5   3   7      263.15      248.53     12.10 o 
  -4   3   7      277.43      302.87     26.83 o 
  -3   3   7      743.45      778.29     18.96 o 
  -2   3   7     3661.71     3892.29     56.89 o 
  -1   3   7      246.06      286.01     15.34 o 
   0   3   7      331.23      358.45     13.68 o 
   1   3   7     1318.37     1368.41     27.82 o 
   2   3   7      322.52      331.01     12.87 o 
   3   3   7        1.69       10.04      8.25 o 
   4   3   7      243.11      259.01     13.76 o 
   5   3   7       88.69       69.25     11.26 o 
   6   3   7      388.88      387.49     18.19 o 
   7   3   7        3.37        8.48     18.11 o 
   8   3   7      808.15      832.92     37.81 o 
   9   3   7       85.58       76.93     20.70 o 
  10   3   7      501.37      519.58     34.44 o 
  11   3   7        0.04       -4.26     25.04 o 
  12   3   7       44.59       72.88     32.21 o 
 -13   4   7        1.50        6.70     25.55 o 
 -12   4   7        4.72      -24.42     22.19 o 
 -11   4   7       14.45       34.04     18.81 o 
 -10   4   7       37.08       77.95     16.46 o 
  -9   4   7      448.75      463.16     44.03 o 
  -8   4   7      734.10      787.50     40.44 o 
  -7   4   7       68.74       39.08     11.81 o 
  -6   4   7      333.51      333.10     16.09 o 
  -5   4   7       52.03       56.67      9.61 o 
  -4   4   7      232.99      248.17     16.70 o 
  -3   4   7      153.64      178.87     10.97 o 
  -2   4   7      166.91      177.39     18.55 o 
  -1   4   7      338.74      384.31     16.33 o 
   0   4   7      456.27      409.27     22.34 o 
   1   4   7       13.95       20.69     11.50 o 
   2   4   7      366.20      366.79     20.53 o 
   3   4   7      244.62      234.36     11.72 o 
   4   4   7       70.08       66.88      9.92 o 
   5   4   7      132.61      130.04     12.63 o 
   6   4   7       18.05        2.36     25.50 o 
   7   4   7        8.76       -6.41     17.00 o 
   8   4   7      590.64      575.33     32.56 o 
   9   4   7      432.26      391.55     38.16 o 
  10   4   7      253.00      277.35     32.65 o 
  11   4   7       88.66       85.03     24.53 o 
  12   4   7       85.68      113.33     30.85 o 
 -13   5   7       87.74      113.18     28.49 o 
 -12   5   7      101.53      125.79     22.55 o 
 -11   5   7      341.32      324.85     25.79 o 
 -10   5   7      215.04      242.27     22.66 o 
  -9   5   7       66.87       88.04     15.71 o 
  -8   5   7      287.24      276.39     18.30 o 
  -7   5   7     1048.41     1097.68     31.41 o 
  -6   5   7        0.03       -9.91     11.21 o 
  -5   5   7      403.03      366.71     15.39 o 
  -4   5   7      609.59      623.13     18.69 o 
  -3   5   7      868.58      879.68     22.41 o 
  -2   5   7       45.34       41.18      8.08 o 
  -1   5   7        0.00        1.06      8.93 o 
   0   5   7        2.69       -1.29     11.26 o 
   1   5   7      117.05      117.85      8.66 o 
   2   5   7      363.93      402.22     20.28 o 
   3   5   7       33.78       45.19      9.54 o 
   4   5   7      129.72      131.51     13.22 o 
   5   5   7      401.19      412.27     20.56 o 
   6   5   7      278.00      291.34     19.51 o 
   7   5   7      129.34      118.62     17.66 o 
   8   5   7      142.91      136.47     24.69 o 
   9   5   7       46.52       79.94     18.44 o 
  10   5   7       51.00       70.16     23.17 o 
  11   5   7        4.19       39.10     24.92 o 
  12   5   7        1.85       13.48     48.93 o 
 -13   6   7        7.44       34.74     28.02 o 
 -12   6   7        0.50      -30.56     20.37 o 
 -11   6   7        0.56       11.72     18.79 o 
 -10   6   7      276.87      309.93     29.07 o 
  -9   6   7      449.46      402.42     40.20 o 
  -8   6   7       55.84       58.21     14.22 o 
  -7   6   7      341.68      331.23     18.69 o 
  -6   6   7      129.86      130.19     14.71 o 
  -5   6   7      187.81      195.36     18.31 o 
  -4   6   7      239.84      252.04     18.28 o 
  -3   6   7      767.06      765.51     26.14 o 
  -2   6   7        1.25        0.03      7.26 o 
  -1   6   7     2123.14     2194.87     36.24 o 
   0   6   7     1643.81     1669.17     29.96 o 
   1   6   7       18.65       10.00      8.29 o 
   2   6   7        0.15       -0.89      7.29 o 
   3   6   7      246.51      202.84     14.49 o 
   4   6   7      269.43      301.90     17.16 o 
   5   6   7      715.69      720.74     24.92 o 
   6   6   7        7.90       23.19     11.97 o 
   7   6   7       27.92        3.27     13.56 o 
   8   6   7      373.42      374.56     27.09 o 
   9   6   7      648.29      652.53     31.54 o 
  10   6   7        2.60       14.91     29.00 o 
  11   6   7      146.98      183.13     35.89 o 
  12   6   7        0.02        3.96     25.03 o 
 -13   7   7        0.10      -19.69     23.47 o 
 -12   7   7       26.76       41.27     21.29 o 
 -11   7   7       89.96       72.16     21.00 o 
 -10   7   7       18.87       50.79     24.70 o 
  -9   7   7       64.77       73.08     17.93 o 
  -8   7   7       64.95       69.13     14.95 o 
  -7   7   7      774.01      777.64     31.04 o 
  -6   7   7       49.10       22.02     12.93 o 
  -5   7   7      137.88      164.18     14.92 o 
  -4   7   7      214.37      224.55     20.41 o 
  -3   7   7       24.79        1.91      9.11 o 
  -2   7   7      272.70      272.86     11.24 o 
  -1   7   7      198.44      193.96      9.93 o 
   0   7   7      191.81      217.26     14.35 o 
   1   7   7      396.68      399.03     12.50 o 
   2   7   7      225.46      218.02     13.36 o 
   3   7   7       65.39       40.58     10.32 o 
   4   7   7       11.04        7.91     10.58 o 
   5   7   7       97.28       88.20     12.48 o 
   6   7   7       25.28        3.80     10.90 o 
   7   7   7       14.70      -13.51     13.11 o 
   8   7   7      684.67      724.59     28.87 o 
   9   7   7        1.24      -19.08     19.91 o 
  10   7   7       43.00       71.80     23.38 o 
  11   7   7       76.30       61.45     25.46 o 
  12   7   7       62.71       22.71     32.01 o 
 -12   8   7       51.90       28.25     22.72 o 
 -11   8   7        4.72        0.48     20.46 o 
 -10   8   7        7.11        4.96     15.32 o 
  -9   8   7        1.74      -21.15     18.80 o 
  -8   8   7       62.70       27.83     22.02 o 
  -7   8   7        0.62        2.33     13.38 o 
  -6   8   7      451.77      407.45     20.94 o 
  -5   8   7      344.75      294.82     16.86 o 
  -4   8   7      328.71      316.02     22.39 o 
  -3   8   7        9.21       11.16      9.53 o 
  -2   8   7      214.66      204.48     11.81 o 
  -1   8   7      179.72      180.22     12.94 o 
   0   8   7     1246.34     1306.11     24.58 o 
   1   8   7      782.09      770.22     27.58 o 
   2   8   7        2.58        3.36      9.52 o 
   3   8   7        0.76        3.60      9.89 o 
   4   8   7        3.57        6.12      9.87 o 
   5   8   7        0.37        7.14     10.88 o 
   6   8   7      136.17      142.86     15.34 o 
   7   8   7      160.85      154.83     14.70 o 
   8   8   7       17.05       37.78     15.67 o 
   9   8   7       33.60        1.46     18.21 o 
  10   8   7       18.36       33.36     20.73 o 
  11   8   7       16.30      -16.37     24.46 o 
 -12   9   7        4.10      -18.56     22.52 o 
 -11   9   7        5.61       -3.78     19.14 o 
 -10   9   7        1.21       57.42     16.70 o 
  -9   9   7       97.24       65.47     15.31 o 
  -8   9   7      762.53      678.69     25.70 o 
  -7   9   7       61.93       43.88     13.48 o 
  -6   9   7       79.52       64.95     13.71 o 
  -5   9   7       23.06       28.59     12.66 o 
  -4   9   7      108.41      121.77     13.58 o 
  -3   9   7       42.25       53.93     11.40 o 
  -2   9   7      151.61      180.93     12.13 o 
  -1   9   7       21.34       23.22      8.55 o 
   0   9   7        4.84        6.17      9.01 o 
   1   9   7       69.88       63.90     11.04 o 
   2   9   7       15.03        0.62      9.89 o 
   3   9   7       80.07       87.47     11.32 o 
   4   9   7        0.06        8.04     10.46 o 
   5   9   7       12.86        9.37     11.52 o 
   6   9   7      296.01      310.29     17.10 o 
   7   9   7       15.37        5.45     14.10 o 
   8   9   7        5.12        1.05     14.47 o 
   9   9   7       14.95       -8.10     20.90 o 
  10   9   7       97.81      153.91     23.88 o 
  11   9   7        0.00       23.09     22.23 o 
 -12  10   7       47.28       50.93     25.01 o 
 -11  10   7        0.01      -18.80     22.13 o 
 -10  10   7        5.82       30.28     16.49 o 
  -9  10   7       18.64       42.01     15.37 o 
  -8  10   7       15.99       -3.21     14.22 o 
  -7  10   7        1.11       -4.99     28.08 o 
  -6  10   7        6.19        5.51     14.47 o 
  -5  10   7     1141.98     1211.99     32.06 o 
  -4  10   7       10.31       18.86     17.56 o 
  -3  10   7       40.69       48.79     11.97 o 
  -2  10   7       24.86       22.24     11.42 o 
  -1  10   7      514.92      501.86     17.50 o 
   0  10   7      745.81      718.46     20.25 o 
   1  10   7      553.23      520.78     19.67 o 
   2  10   7        0.01        5.66      9.93 o 
   3  10   7       33.89       39.36     11.02 o 
   4  10   7      107.85      115.66     12.91 o 
   5  10   7       65.44       58.93     12.74 o 
   6  10   7      575.54      541.59     21.33 o 
   7  10   7      375.20      308.57     19.86 o 
   8  10   7      118.15      101.80     21.27 o 
   9  10   7        0.08      -27.46     18.31 o 
  10  10   7       56.95       56.71     21.93 o 
  11  10   7        7.58      -11.64     35.13 o 
 -11  11   7       10.72        4.98     19.48 o 
 -10  11   7        2.33      -27.00     18.00 o 
  -9  11   7       10.82       -0.65     17.00 o 
  -8  11   7        1.32       16.70     15.11 o 
  -7  11   7       52.96       58.11     15.20 o 
  -6  11   7      445.76      459.52     21.47 o 
  -5  11   7      587.48      579.46     22.52 o 
  -4  11   7       48.33       68.99     13.35 o 
  -3  11   7       55.56       60.93     12.65 o 
  -2  11   7      103.78      124.76     26.12 o 
  -1  11   7       32.38       33.73     14.84 o 
   0  11   7      193.83      174.94     12.89 o 
   1  11   7       48.94       42.48     11.61 o 
   2  11   7       68.05       52.84     11.30 o 
   3  11   7        0.43      -15.49     10.33 o 
   4  11   7       46.67       45.97     15.21 o 
   5  11   7       90.94      103.10     20.28 o 
   6  11   7        3.63      -19.44     14.29 o 
   7  11   7        1.56       13.52     19.05 o 
   8  11   7        6.83       22.35     16.74 o 
   9  11   7       29.22       31.72     18.82 o 
  10  11   7        1.68      -42.51     35.13 o 
 -11  12   7        0.43       21.05     41.68 o 
 -10  12   7        0.01       -1.86     22.18 o 
  -9  12   7       14.63       58.54     19.52 o 
  -8  12   7       70.73       61.43     16.08 o 
  -7  12   7      175.54      177.44     17.02 o 
  -6  12   7      452.25      469.34     22.06 o 
  -5  12   7       18.58       14.10     14.71 o 
  -4  12   7       86.95      126.20     16.37 o 
  -3  12   7       22.18       13.41     14.16 o 
  -2  12   7      119.66      130.94     16.45 o 
  -1  12   7       42.52       43.61     14.87 o 
   0  12   7      245.57      239.86     15.98 o 
   1  12   7       80.24       80.48     12.30 o 
   2  12   7        3.69       -9.16     10.49 o 
   3  12   7       23.07       23.84     12.37 o 
   4  12   7       17.36       30.44     12.40 o 
   5  12   7       37.92       38.42     24.33 o 
   6  12   7      166.68       97.04     24.98 o 
   7  12   7       27.36       21.15     16.64 o 
   8  12   7        0.25      -23.31     17.17 o 
   9  12   7       12.00       29.92     20.96 o 
  10  12   7        7.94        7.92     22.76 o 
 -10  13   7       47.53       57.96     21.91 o 
  -9  13   7       34.09       36.25     19.72 o 
  -8  13   7       35.22       51.52     19.42 o 
  -7  13   7       12.61       12.77     17.00 o 
  -6  13   7       42.60       27.82     16.58 o 
  -5  13   7       26.95       28.32     15.43 o 
  -4  13   7      153.91      142.97     17.15 o 
  -3  13   7      122.65      120.99     16.82 o 
  -2  13   7      781.32      793.54     31.29 o 
  -1  13   7       76.60       79.05     23.01 o 
   0  13   7      151.78      170.70     19.37 o 
   1  13   7      225.66      192.77     14.37 o 
   2  13   7      285.13      273.32     16.44 o 
   3  13   7      185.53      185.67     16.14 o 
   4  13   7      121.24      137.87     15.20 o 
   5  13   7       12.07       -6.63     14.31 o 
   6  13   7       45.64       25.63     16.40 o 
   7  13   7      149.68      111.18     19.34 o 
   8  13   7      138.34      161.39     21.36 o 
   9  13   7       60.99       63.65     20.04 o 
  -9  14   7        2.74      -20.56     19.76 o 
  -8  14   7        3.34      -20.62     18.78 o 
  -7  14   7        1.63       -6.32     29.04 o 
  -6  14   7        1.07       -0.39     19.70 o 
  -5  14   7      165.19      180.08     19.64 o 
  -4  14   7        7.34       30.14     16.35 o 
  -3  14   7       32.53       22.36     15.12 o 
  -2  14   7       16.32       18.56     14.53 o 
  -1  14   7       25.37       22.53     14.90 o 
   0  14   7      167.55      181.19     20.39 o 
   1  14   7       16.74       13.84     11.86 o 
   2  14   7       95.81       83.12     15.21 o 
   3  14   7       34.83       15.76     13.56 o 
   4  14   7       69.52       30.65     15.22 o 
   5  14   7        6.30       24.21     31.29 o 
   6  14   7        2.58      -13.68     16.20 o 
   7  14   7       49.57       79.37     25.14 o 
   8  14   7       40.68       73.75     20.55 o 
  -9  15   7       31.80       89.14     22.93 o 
  -8  15   7       21.37       34.53     23.88 o 
  -7  15   7        2.05       -0.94     21.44 o 
  -6  15   7        2.07       12.37     20.32 o 
  -5  15   7        1.36       11.55     25.97 o 
  -4  15   7        6.46       28.54     16.92 o 
  -3  15   7        8.33       34.09     15.79 o 
  -2  15   7       12.40       24.25     16.11 o 
  -1  15   7       76.66       49.01     18.44 o 
   0  15   7       83.09      109.64     19.79 o 
   1  15   7        0.13       -8.85     16.08 o 
   2  15   7       20.46       -6.51     12.68 o 
   3  15   7       41.49       26.36     15.19 o 
   4  15   7       21.24       24.81     16.15 o 
   5  15   7       16.84        9.74     16.50 o 
   6  15   7        7.69       -6.12     16.70 o 
   7  15   7        5.50      -27.59     18.39 o 
   8  15   7       30.89       18.82     20.91 o 
  -8  16   7        0.38        7.01     24.73 o 
  -7  16   7        5.22      -25.31     22.12 o 
  -6  16   7        5.84       26.57     27.09 o 
  -5  16   7      101.56      123.80     24.28 o 
  -4  16   7      277.68      326.53     26.79 o 
  -3  16   7      162.98      133.05     23.25 o 
  -2  16   7       16.91        8.44     15.97 o 
  -1  16   7        5.81       31.11     18.35 o 
   0  16   7       17.01       27.60     18.64 o 
   1  16   7       77.60       74.87     20.21 o 
   2  16   7        7.50       16.99     18.06 o 
   3  16   7       35.14       38.00     16.57 o 
   4  16   7       47.00       58.24     18.13 o 
   5  16   7        1.97       17.86     18.03 o 
   6  16   7       61.58       41.09     18.98 o 
   7  16   7       16.72       35.61     20.66 o 
  -6  17   7       51.30       50.54     24.36 o 
  -5  17   7       66.21       40.35     22.23 o 
  -4  17   7      166.83      151.74     24.50 o 
  -3  17   7       23.86       18.84     20.22 o 
  -2  17   7       30.41       34.34     24.51 o 
  -1  17   7       12.50       12.12     22.79 o 
   0  17   7       99.30       85.13     26.34 o 
   1  17   7       12.32       -1.14     19.55 o 
   2  17   7       11.26       23.59     23.72 o 
   3  17   7        4.95        4.06     17.73 o 
   4  17   7       77.90       81.49     19.88 o 
   5  17   7      188.23      193.97     22.67 o 
  -5  18   7       62.37       38.17     25.11 o 
  -4  18   7        0.01        3.10     22.75 o 
  -3  18   7       16.12        5.49     21.93 o 
  -2  18   7       52.86       35.90     24.48 o 
  -1  18   7       48.93       65.03     26.40 o 
   0  18   7       20.03       52.75     21.23 o 
   1  18   7       65.19      126.09     27.03 o 
   2  18   7       82.72       62.58     26.10 o 
   3  18   7        4.91        2.44     20.75 o 
   4  18   7       21.35       24.06     28.57 o 
  -2  19   7        0.20       -6.67     25.19 o 
  -1  19   7        4.98       22.08     26.59 o 
   0  19   7        2.77       -5.42     32.92 o 
   1  19   7       22.79       36.05     34.47 o 
 -13   0   8       11.29       44.54     33.56 o 
 -12   0   8        0.00      -40.07     27.38 o 
 -11   0   8      241.47      233.06     72.84 o 
 -10   0   8      252.45      316.55     47.99 o 
  -9   0   8       37.46       72.10     25.10 o 
  -8   0   8       18.03       14.79     16.63 o 
  -7   0   8      165.61      171.73     31.71 o 
  -6   0   8       22.81       -9.31     13.78 o 
  -5   0   8      285.92      308.52     16.71 o 
  -4   0   8     1166.80     1205.04     65.55 o 
  -3   0   8     3413.89     3376.45    126.39 o 
  -2   0   8       46.01       35.56     10.91 o 
  -1   0   8     1477.76     1498.33     36.62 o 
   0   0   8    10579.40    11639.42    198.68 o 
   1   0   8     2110.84     2145.47     53.38 o 
   2   0   8       68.86       58.03     11.71 o 
   3   0   8     1102.53     1069.09     32.30 o 
   4   0   8       14.80      -22.23     16.23 o 
   5   0   8       13.50       31.38     23.99 o 
   6   0   8       52.97       65.79     20.97 o 
   7   0   8        0.86       -0.18     23.61 o 
   8   0   8       46.42       17.10     24.21 o 
   9   0   8       12.31       57.85     33.85 o 
  10   0   8        3.25       -2.57     37.70 o 
  11   0   8       46.25       32.56     41.99 o 
  12   0   8        2.68       13.71     48.84 o 
 -13   1   8       18.54       30.57     22.65 o 
 -12   1   8       32.86       21.15     21.24 o 
 -11   1   8       27.68       17.53     19.51 o 
 -10   1   8       69.83       64.34     24.96 o 
  -9   1   8       35.61       34.45     14.60 o 
  -8   1   8      132.07      132.65     16.29 o 
  -7   1   8       23.50       24.67     11.76 o 
  -6   1   8       12.26       26.47      9.79 o 
  -5   1   8       86.74       94.52     10.71 o 
  -4   1   8      568.22      602.53     16.33 o 
  -3   1   8      773.33      800.80     17.55 o 
  -2   1   8      212.30      205.52     10.13 o 
  -1   1   8      130.16      120.78      9.45 o 
   0   1   8      398.79      416.92     13.41 o 
   1   1   8       41.23       43.33      7.86 o 
   2   1   8      961.50      959.43     21.32 o 
   3   1   8      119.55      115.00     10.89 o 
   4   1   8       33.91       28.28     12.12 o 
   5   1   8       68.12       66.22     14.26 o 
   6   1   8        9.55       -8.87     13.59 o 
   7   1   8       16.49       18.46     15.46 o 
   8   1   8        0.07        7.62     16.12 o 
   9   1   8       13.64      -22.97     21.85 o 
  10   1   8       28.75       30.91     22.40 o 
  11   1   8        0.02      -40.78     27.19 o 
  12   1   8       10.55       20.69     31.77 o 
 -13   2   8       86.91      112.34     25.36 o 
 -12   2   8        0.01        7.93     20.83 o 
 -11   2   8      130.42      112.39     20.92 o 
 -10   2   8      249.76      237.43     33.02 o 
  -9   2   8      174.23      156.28     17.25 o 
  -8   2   8      575.57      572.38     31.55 o 
  -7   2   8      185.55      163.85     15.09 o 
  -6   2   8       19.90       24.25     10.06 o 
  -5   2   8      134.95      137.86     11.14 o 
  -4   2   8      203.80      220.52     12.47 o 
  -3   2   8      296.39      270.38     25.36 o 
  -2   2   8       54.10       32.82      9.03 o 
  -1   2   8       20.50       30.68      8.32 o 
   0   2   8       46.51       42.16      9.40 o 
   1   2   8      136.16      133.23     10.64 o 
   2   2   8       67.18       68.40      9.02 o 
   3   2   8        6.64       10.44      9.57 o 
   4   2   8     1254.30     1216.44     29.69 o 
   5   2   8      182.31      213.53     17.29 o 
   6   2   8      373.43      376.45     21.42 o 
   7   2   8       11.38        7.69     15.13 o 
   8   2   8        5.81      -19.21     22.54 o 
   9   2   8     1740.36     1786.67     80.79 o 
  10   2   8       78.44       94.76     23.97 o 
  11   2   8      112.01      164.72     27.47 o 
 -13   3   8       16.36       18.27     26.09 o 
 -12   3   8      205.48      216.01     26.84 o 
 -11   3   8      206.80      188.37     31.54 o 
 -10   3   8       42.28       72.09     23.87 o 
  -9   3   8       17.16       20.50     14.56 o 
  -8   3   8      323.43      338.03     20.79 o 
  -7   3   8        2.21        4.17     11.09 o 
  -6   3   8      367.95      347.60     16.66 o 
  -5   3   8        6.43       10.28      9.42 o 
  -4   3   8       60.54       47.77      9.63 o 
  -3   3   8      262.79      223.93     12.03 o 
  -2   3   8       92.20      109.00      9.94 o 
  -1   3   8       68.41       65.05      9.55 o 
   0   3   8      292.85      301.90     12.25 o 
   1   3   8      170.73      172.97     11.36 o 
   2   3   8      716.77      808.63     23.09 o 
   3   3   8      139.05      161.04     11.50 o 
   4   3   8      374.41      343.95     15.81 o 
   5   3   8       43.62       28.91     14.10 o 
   6   3   8      242.83      267.37     22.91 o 
   7   3   8       81.84       77.82     20.04 o 
   8   3   8      127.65      127.80     28.91 o 
   9   3   8       11.93       42.09     32.74 o 
  10   3   8        8.43       57.73     22.52 o 
  11   3   8       65.06       41.11     24.45 o 
  12   3   8        7.06       47.94     33.97 o 
 -13   4   8       67.92       61.89     27.72 o 
 -12   4   8      133.94      152.16     28.17 o 
 -11   4   8       26.03       18.49     19.09 o 
 -10   4   8       51.98       27.37     16.12 o 
  -9   4   8      286.59      235.79     20.10 o 
  -8   4   8        5.39       -8.37     13.75 o 
  -7   4   8        2.07        3.30     11.75 o 
  -6   4   8      257.41      254.18     15.50 o 
  -5   4   8      549.85      572.28     18.04 o 
  -4   4   8        8.83        3.86     14.10 o 
  -3   4   8      494.66      576.82     17.39 o 
  -2   4   8     1718.34     1687.84     31.19 o 
  -1   4   8       25.59       23.65      9.67 o 
   0   4   8       73.67       65.87      9.72 o 
   1   4   8      574.51      607.93     27.95 o 
   2   4   8     1637.35     1618.18     32.77 o 
   3   4   8       50.56       43.72      9.44 o 
   4   4   8        1.03        7.56      9.53 o 
   5   4   8      576.40      590.71     37.03 o 
   6   4   8      430.75      423.34     27.59 o 
   7   4   8       12.32      -10.48     17.64 o 
   8   4   8       45.00       49.97     31.77 o 
   9   4   8        1.31       19.63     21.27 o 
  10   4   8       66.91       56.42     24.07 o 
  11   4   8       17.54       61.67     48.42 o 
  12   4   8       37.99       28.60     36.08 o 
 -13   5   8       80.93       90.04     28.09 o 
 -12   5   8      153.01      176.34     29.88 o 
 -11   5   8       70.25       49.97     20.16 o 
 -10   5   8      121.74       93.86     19.70 o 
  -9   5   8       27.01        9.68     16.37 o 
  -8   5   8      434.10      437.22     21.39 o 
  -7   5   8       54.04       55.23     14.10 o 
  -6   5   8        0.07      -17.50     11.67 o 
  -5   5   8      186.80      225.79     23.13 o 
  -4   5   8        1.81        0.60     10.08 o 
  -3   5   8       33.27       27.61     15.09 o 
  -2   5   8       24.52       30.41      9.82 o 
  -1   5   8      507.03      523.66     19.87 o 
   0   5   8        5.43        3.06      7.84 o 
   1   5   8     1005.28     1044.05     27.68 o 
   2   5   8       16.95        9.07      8.65 o 
   3   5   8       19.44       10.43      9.48 o 
   4   5   8        6.15       14.78     11.40 o 
   5   5   8       25.01       19.85     12.45 o 
   6   5   8      193.62      203.04     22.32 o 
   7   5   8      231.10      205.09     23.52 o 
   8   5   8      121.98      132.51     22.26 o 
   9   5   8       19.67        6.84     21.62 o 
  10   5   8       48.40       32.99     20.92 o 
  11   5   8       40.97       50.06     26.79 o 
  12   5   8       19.88       18.59     27.12 o 
 -13   6   8        0.16       58.32     57.57 o 
 -12   6   8        0.02       -6.33     22.11 o 
 -11   6   8       74.99       73.58     22.76 o 
 -10   6   8        0.02       10.26     18.38 o 
  -9   6   8      348.88      341.79     24.52 o 
  -8   6   8     1426.00     1362.48     55.66 o 
  -7   6   8      420.70      388.33     20.55 o 
  -6   6   8       16.17        8.09     12.93 o 
  -5   6   8       73.36       52.54     13.40 o 
  -4   6   8      146.06      152.92     13.42 o 
  -3   6   8       46.96       62.49     11.26 o 
  -2   6   8      130.26      114.38     11.59 o 
  -1   6   8      116.32      119.91      9.30 o 
   0   6   8        8.27       14.36      7.76 o 
   1   6   8      155.55      226.90     19.91 o 
   2   6   8      196.05      161.13     16.45 o 
   3   6   8        1.50       -0.65     10.86 o 
   4   6   8       23.65       20.56     12.14 o 
   5   6   8        2.25        7.00     12.55 o 
   6   6   8       33.41       15.67     19.85 o 
   7   6   8      110.97      114.94     21.69 o 
   8   6   8      164.24      130.28     20.41 o 
   9   6   8        4.16      -13.77     19.06 o 
  10   6   8        6.94        6.18     33.37 o 
  11   6   8      164.22      149.99     29.09 o 
 -12   7   8       16.67        7.26     22.59 o 
 -11   7   8      106.89      110.21     23.39 o 
 -10   7   8      157.09      167.90     22.44 o 
  -9   7   8        3.96      -18.55     14.57 o 
  -8   7   8        6.70      -13.81     13.62 o 
  -7   7   8       58.52       50.95     14.25 o 
  -6   7   8      441.62      478.19     31.54 o 
  -5   7   8       55.36       50.16     20.53 o 
  -4   7   8       10.40        0.74     12.58 o 
  -3   7   8       97.92       75.37     11.54 o 
  -2   7   8      216.76      236.78     12.83 o 
  -1   7   8      507.31      484.16     14.64 o 
   0   7   8      257.12      263.31     12.99 o 
   1   7   8      167.81      154.83     12.35 o 
   2   7   8      203.15      198.05     13.43 o 
   3   7   8      445.62      461.04     18.76 o 
   4   7   8       35.63       31.88     11.59 o 
   5   7   8      214.09      202.22     20.28 o 
   6   7   8      668.30      730.49     25.97 o 
   7   7   8        9.54       49.54     16.92 o 
   8   7   8        0.48       -3.44     17.09 o 
   9   7   8        4.99      -22.40     23.46 o 
  10   7   8       19.14       32.61     23.76 o 
  11   7   8      170.93      185.05     30.90 o 
 -12   8   8       90.24      102.12     24.68 o 
 -11   8   8       13.34       19.50     20.29 o 
 -10   8   8       57.94       59.44     20.73 o 
  -9   8   8      197.78      182.22     18.97 o 
  -8   8   8       54.08       31.40     14.37 o 
  -7   8   8      202.09      205.44     17.21 o 
  -6   8   8       14.85       20.68     13.51 o 
  -5   8   8      382.80      377.76     20.44 o 
  -4   8   8        9.49        8.91     14.74 o 
  -3   8   8      188.37      180.41     14.10 o 
  -2   8   8      204.48      198.22     14.84 o 
  -1   8   8        8.76       -1.49     11.01 o 
   0   8   8     1835.14     1804.82     45.59 o 
   1   8   8      209.44      188.32     13.72 o 
   2   8   8        0.14        5.85     10.09 o 
   3   8   8        0.10       -3.19     10.95 o 
   4   8   8       65.50       68.84     12.64 o 
   5   8   8     1163.88     1204.99     32.21 o 
   6   8   8       78.56       64.21     20.28 o 
   7   8   8      519.95      539.47     29.29 o 
   8   8   8      336.76      344.42     26.82 o 
   9   8   8      142.54      118.71     25.02 o 
  10   8   8      168.13      126.66     30.46 o 
  11   8   8       14.93       19.10     26.47 o 
 -12   9   8        0.08      -12.80     27.97 o 
 -11   9   8        0.07      -13.31     18.57 o 
 -10   9   8       93.82       73.04     21.35 o 
  -9   9   8       93.67       87.16     15.90 o 
  -8   9   8      268.25      233.01     20.17 o 
  -7   9   8       82.30       43.93     15.83 o 
  -6   9   8     1150.07     1071.67     30.30 o 
  -5   9   8      739.07      775.08     40.07 o 
  -4   9   8      124.73      146.42     14.24 o 
  -3   9   8      210.97      209.20     15.03 o 
  -2   9   8       40.69       28.01     16.82 o 
  -1   9   8      113.48      121.82     13.11 o 
   0   9   8      183.71      181.85     13.56 o 
   1   9   8      398.87      348.85     17.01 o 
   2   9   8      234.76      219.89     14.77 o 
   3   9   8      493.32      483.84     20.11 o 
   4   9   8        3.39        6.72     13.73 o 
   5   9   8       76.85       42.51     14.10 o 
   6   9   8      602.74      610.63     25.23 o 
   7   9   8      140.68      151.10     18.88 o 
   8   9   8        0.33       13.18     21.62 o 
   9   9   8        2.65        1.27     22.48 o 
  10   9   8        7.44        0.92     31.72 o 
  11   9   8       40.89       35.11     32.92 o 
 -11  10   8        8.59       25.76     23.87 o 
 -10  10   8       29.62       24.90     19.29 o 
  -9  10   8        0.48       -9.83     15.09 o 
  -8  10   8       65.91       45.85     15.05 o 
  -7  10   8      507.43      523.46     35.13 o 
  -6  10   8       62.58       19.92     13.65 o 
  -5  10   8        5.78       20.30     12.90 o 
  -4  10   8        0.76      -12.60     11.99 o 
  -3  10   8       72.64       90.03     15.21 o 
  -2  10   8      462.80      489.72     33.15 o 
  -1  10   8        8.89       31.71     12.31 o 
   0  10   8       14.92        2.35     12.99 o 
   1  10   8        1.85       -1.63     11.21 o 
   2  10   8      436.86      411.94     19.11 o 
   3  10   8      197.12      162.41     14.98 o 
   4  10   8      141.06      156.51     14.89 o 
   5  10   8       15.38        7.65     13.08 o 
   6  10   8        0.69       13.62     13.69 o 
   7  10   8       35.99       20.73     14.86 o 
   8  10   8       80.17       57.45     24.21 o 
   9  10   8       30.65       21.30     25.07 o 
  10  10   8        0.09      -14.90     25.01 o 
 -11  11   8       26.36      -36.45     24.69 o 
 -10  11   8        9.03        4.57     20.13 o 
  -9  11   8        0.92      -18.10     17.63 o 
  -8  11   8      282.30      271.77     20.04 o 
  -7  11   8      318.33      335.62     20.09 o 
  -6  11   8      118.43      105.89     15.12 o 
  -5  11   8      319.63      313.57     18.71 o 
  -4  11   8      239.28      236.25     37.97 o 
  -3  11   8       51.71       64.47     14.93 o 
  -2  11   8        0.03       -3.79     13.52 o 
  -1  11   8       88.16      108.61     29.13 o 
   0  11   8      227.49      192.13     25.65 o 
   1  11   8       48.78       47.86     12.28 o 
   2  11   8      337.14      351.80     18.60 o 
   3  11   8       30.62       41.88     12.60 o 
   4  11   8        1.19       -5.42     12.66 o 
   5  11   8      285.27      265.35     17.19 o 
   6  11   8       37.54       68.01     14.28 o 
   7  11   8      520.24      594.61     26.31 o 
   8  11   8       19.63       17.07     18.77 o 
   9  11   8       51.52       52.89     22.45 o 
  10  11   8       32.12       30.22     27.62 o 
 -10  12   8       20.59       13.49     20.30 o 
  -9  12   8       43.44       58.74     20.08 o 
  -8  12   8       53.93       59.07     16.99 o 
  -7  12   8        3.94       -8.10     14.60 o 
  -6  12   8        1.11      -13.11     13.69 o 
  -5  12   8      226.96      253.98     18.05 o 
  -4  12   8       48.72       66.19     22.70 o 
  -3  12   8       29.82       52.50     15.04 o 
  -2  12   8      154.77      149.42     17.00 o 
  -1  12   8     1222.39     1180.66     40.47 o 
   0  12   8      608.96      645.46     26.46 o 
   1  12   8      114.03      105.62     14.12 o 
   2  12   8      290.78      275.25     17.08 o 
   3  12   8      179.97      142.24     18.68 o 
   4  12   8       29.15       33.37     12.40 o 
   5  12   8      303.75      327.76     18.67 o 
   6  12   8        9.95        6.52     16.45 o 
   7  12   8       59.61       66.04     20.78 o 
   8  12   8      127.94      140.06     20.15 o 
   9  12   8       81.54       96.92     24.42 o 
 -10  13   8        1.05       70.19     28.82 o 
  -9  13   8        0.61      -16.84     19.67 o 
  -8  13   8       50.99       54.22     21.77 o 
  -7  13   8       13.26       -3.54     15.56 o 
  -6  13   8       38.03       58.71     17.43 o 
  -5  13   8      226.53      219.81     19.93 o 
  -4  13   8      453.38      436.97     28.32 o 
  -3  13   8      283.94      295.07     20.32 o 
  -2  13   8      486.72      527.12     24.84 o 
  -1  13   8      524.09      508.75     36.66 o 
   0  13   8        7.73        2.25     28.08 o 
   1  13   8       21.92       14.19     14.61 o 
   2  13   8      299.26      307.71     18.66 o 
   3  13   8      165.57      149.69     24.12 o 
   4  13   8       23.70       22.00     12.58 o 
   5  13   8       69.89       88.04     16.33 o 
   6  13   8       83.92      112.70     17.81 o 
   7  13   8        9.84      -13.51     15.73 o 
   8  13   8        0.18      -24.72     16.78 o 
  -9  14   8       29.60        2.90     20.76 o 
  -8  14   8        0.27       12.76     20.08 o 
  -7  14   8        0.78       16.60     20.78 o 
  -6  14   8        1.61      -22.44     16.40 o 
  -5  14   8        1.12       22.03     19.37 o 
  -4  14   8      231.39      216.28     26.84 o 
  -3  14   8      239.78      235.87     19.98 o 
  -2  14   8       17.53       12.09     17.57 o 
  -1  14   8        3.87       18.70     17.15 o 
   0  14   8       10.70       37.44     17.43 o 
   1  14   8       16.94       32.70     17.51 o 
   2  14   8      182.43      159.05     16.93 o 
   3  14   8       53.73       53.00     15.37 o 
   4  14   8       98.85       97.40     17.27 o 
   5  14   8        0.30       13.43     14.77 o 
   6  14   8        0.98        9.29     17.11 o 
   7  14   8        3.31      -15.56     21.52 o 
   8  14   8        3.37      -41.29     35.74 o 
  -8  15   8        7.66       -3.87     22.99 o 
  -7  15   8        1.26       11.33     21.76 o 
  -6  15   8       67.98       40.23     25.74 o 
  -5  15   8       40.06       64.31     18.47 o 
  -4  15   8       11.57      -21.76     15.97 o 
  -3  15   8       15.50       33.26     16.64 o 
  -2  15   8       49.30       52.36     24.46 o 
  -1  15   8       67.73       40.42     19.16 o 
   0  15   8       20.05       34.12     18.71 o 
   1  15   8       38.25       39.07     18.86 o 
   2  15   8       10.26       -2.56     16.48 o 
   3  15   8      241.40      277.02     20.04 o 
   4  15   8        0.02       -3.53     14.46 o 
   5  15   8        9.51      -18.95     16.94 o 
   6  15   8       11.35        0.32     16.88 o 
   7  15   8        7.94        1.15     18.21 o 
  -7  16   8        3.72       -5.48     23.76 o 
  -6  16   8        0.55       21.26     22.34 o 
  -5  16   8        0.59        4.24     22.88 o 
  -4  16   8       21.40       55.23     20.94 o 
  -3  16   8      117.61      165.02     27.38 o 
  -2  16   8       40.14       56.71     20.14 o 
  -1  16   8       25.88       15.64     18.91 o 
   0  16   8        3.59      -11.14     19.42 o 
   1  16   8        3.06       30.67     18.90 o 
   2  16   8        1.81      -16.71     24.14 o 
   3  16   8      123.25      171.85     19.22 o 
   4  16   8      119.72      134.38     17.93 o 
   5  16   8        0.04      -20.31     16.68 o 
   6  16   8       20.39       44.49     21.52 o 
  -6  17   8        0.21        0.35     23.55 o 
  -5  17   8       15.20       36.76     23.85 o 
  -4  17   8      174.07      155.93     33.64 o 
  -3  17   8      253.06      293.46     32.92 o 
  -2  17   8      135.27      156.31     23.51 o 
  -1  17   8        6.30       46.23     28.56 o 
   0  17   8        6.84      -18.04     19.78 o 
   1  17   8        0.00      -17.19     20.03 o 
   2  17   8       15.20       -4.02     29.63 o 
   3  17   8       88.42       91.09     25.11 o 
   4  17   8      108.55       96.36     19.13 o 
  -4  18   8        2.14       11.19     32.73 o 
  -3  18   8        0.28       26.64     29.91 o 
  -2  18   8        4.88        2.40     35.39 o 
  -1  18   8        7.61       10.88     21.29 o 
   0  18   8        9.10       -9.44     21.40 o 
   1  18   8       48.78       41.17     26.00 o 
   2  18   8        6.38      -23.96     25.35 o 
   3  18   8       74.62       61.41     27.60 o 
 -13   1   9        0.09        4.53     23.93 o 
 -12   1   9        1.46        6.58     21.39 o 
 -11   1   9        0.00      -24.76     19.19 o 
 -10   1   9      473.84      526.19     30.61 o 
  -9   1   9      912.58      956.10     37.99 o 
  -8   1   9      262.74      252.83     22.02 o 
  -7   1   9     1214.76     1258.83     54.30 o 
  -6   1   9     1775.03     1766.75     38.63 o 
  -5   1   9        5.40       -7.54      9.72 o 
  -4   1   9      561.00      546.22     15.78 o 
  -3   1   9       44.64       67.20     11.26 o 
  -2   1   9       13.48       10.47     11.69 o 
  -1   1   9       16.26       23.54      8.90 o 
   0   1   9       10.38       23.03      8.66 o 
   1   1   9     1331.66     1398.85     35.50 o 
   2   1   9     1298.37     1372.33     35.74 o 
   3   1   9      158.36      174.23     15.80 o 
   4   1   9       12.46       23.03     18.83 o 
   5   1   9       36.41       40.18     14.18 o 
   6   1   9      764.98      728.13     29.57 o 
   7   1   9      406.47      415.75     35.00 o 
   8   1   9      308.93      306.59     28.33 o 
   9   1   9      119.55      152.28     49.22 o 
  10   1   9       59.42       48.16     23.65 o 
  11   1   9        0.14       -1.71     31.51 o 
  12   1   9       67.11      -10.37     39.85 o 
 -13   2   9       43.93       37.30     24.84 o 
 -12   2   9       13.31       31.74     21.72 o 
 -11   2   9        1.24      -22.36     19.17 o 
 -10   2   9       12.82       -4.97     18.04 o 
  -9   2   9        0.00      -15.29     16.57 o 
  -8   2   9      334.69      342.61     21.20 o 
  -7   2   9        2.99        5.04     15.34 o 
  -6   2   9      160.94      159.68     14.40 o 
  -5   2   9       99.01      119.93     11.81 o 
  -4   2   9       23.13       13.41      9.98 o 
  -3   2   9      187.30      181.31     11.77 o 
  -2   2   9      124.28      131.09     13.85 o 
  -1   2   9        7.19       11.56     10.51 o 
   0   2   9      225.15      274.95     17.93 o 
   1   2   9      284.16      262.13     14.35 o 
   2   2   9      823.94      814.31     22.16 o 
   3   2   9     1154.36     1243.55     63.45 o 
   4   2   9      297.76      300.23     19.35 o 
   5   2   9       74.95       78.35     15.33 o 
   6   2   9        9.32       15.63     15.14 o 
   7   2   9      452.31      355.09     28.00 o 
   8   2   9       13.97       -2.70     18.79 o 
   9   2   9      127.51      132.97     31.95 o 
  10   2   9       35.10       -1.40     23.02 o 
  11   2   9        3.05       -5.33     25.80 o 
  12   2   9        0.49      -34.28     47.13 o 
 -13   3   9        8.86      -26.35     43.37 o 
 -12   3   9        7.97      -32.04     21.36 o 
 -11   3   9      212.91      213.61     24.76 o 
 -10   3   9      146.21      153.25     19.78 o 
  -9   3   9     1072.58     1059.29     35.28 o 
  -8   3   9       73.54       88.33     16.23 o 
  -7   3   9        3.33       -1.84     14.25 o 
  -6   3   9      112.30      131.69     25.03 o 
  -5   3   9      325.38      299.11     18.68 o 
  -4   3   9       76.38       77.33     10.77 o 
  -3   3   9       76.70       73.82     11.72 o 
  -2   3   9      128.30      113.09     13.47 o 
  -1   3   9      113.75      157.78     15.09 o 
   0   3   9      601.89      652.99     17.87 o 
   1   3   9       20.91        5.11      9.61 o 
   2   3   9      328.55      299.33     14.11 o 
   3   3   9      267.65      231.91     13.94 o 
   4   3   9      331.23      331.03     19.90 o 
   5   3   9       24.74       19.27     18.92 o 
   6   3   9      207.75      200.89     30.21 o 
   7   3   9      174.21      209.91     56.34 o 
   8   3   9      142.06       71.18     21.59 o 
   9   3   9       31.40       52.13     21.57 o 
  10   3   9       59.55       52.99     24.53 o 
  11   3   9       24.91        8.43     31.74 o 
 -13   4   9        0.61      -18.78     47.24 o 
 -12   4   9       30.31       32.27     25.08 o 
 -11   4   9       36.27       16.53     23.36 o 
 -10   4   9       61.97       69.13     17.66 o 
  -9   4   9     1203.53     1286.06     43.12 o 
  -8   4   9      534.60      472.85     24.20 o 
  -7   4   9      781.82      751.88     28.66 o 
  -6   4   9     1571.77     1612.14     42.67 o 
  -5   4   9       25.55       24.24     10.67 o 
  -4   4   9       67.07       52.09     10.77 o 
  -3   4   9        0.41       -7.85      9.88 o 
  -2   4   9      137.40      142.26     11.38 o 
  -1   4   9      966.50      930.42     24.24 o 
   0   4   9     1153.84     1213.11     41.48 o 
   1   4   9      450.61      486.04     19.26 o 
   2   4   9      175.23      178.05     17.51 o 
   3   4   9      356.92      365.22     16.05 o 
   4   4   9      360.11      315.46     21.04 o 
   5   4   9        8.24       -0.91     25.44 o 
   6   4   9      179.56      208.51     22.64 o 
   7   4   9       51.33       19.24     18.67 o 
   8   4   9      124.78       85.46     27.82 o 
   9   4   9       63.15       57.35     22.87 o 
  10   4   9       28.94       28.23     23.15 o 
  11   4   9       97.41       96.08     42.42 o 
 -12   5   9       58.86       57.24     27.01 o 
 -11   5   9       36.30       34.59     20.53 o 
 -10   5   9      176.29      175.56     33.73 o 
  -9   5   9        8.90        2.99     16.60 o 
  -8   5   9      499.47      488.36     26.88 o 
  -7   5   9        3.22        6.70     13.84 o 
  -6   5   9      195.27      192.88     18.68 o 
  -5   5   9       18.55       37.60     14.44 o 
  -4   5   9      100.89      100.76     12.77 o 
  -3   5   9       53.73       60.45     11.77 o 
  -2   5   9       62.28       80.04     17.56 o 
  -1   5   9      331.71      327.78     15.48 o 
   0   5   9      655.07      722.34     21.26 o 
   1   5   9      187.83      175.08     12.67 o 
   2   5   9      327.91      291.10     14.85 o 
   3   5   9     2494.34     2498.55     52.46 o 
   4   5   9       43.21       61.64     15.53 o 
   5   5   9      227.14      222.17     22.49 o 
   6   5   9       20.57       32.29     18.12 o 
   7   5   9      142.43      110.47     22.11 o 
   8   5   9        4.49      -29.89     19.93 o 
   9   5   9       14.31       28.17     22.69 o 
  10   5   9       89.26       62.39     26.30 o 
  11   5   9        0.08        0.90     26.80 o 
 -12   6   9        1.59      -14.33     22.19 o 
 -11   6   9        0.21       10.24     21.06 o 
 -10   6   9       93.40      103.70     21.63 o 
  -9   6   9      191.80      159.63     21.46 o 
  -8   6   9        0.92        4.37     16.31 o 
  -7   6   9       45.16       75.07     15.08 o 
  -6   6   9       10.11       -1.52     20.04 o 
  -5   6   9       89.62       82.62     30.18 o 
  -4   6   9      312.98      299.73     16.36 o 
  -3   6   9        7.17       24.42     11.18 o 
  -2   6   9       78.40       85.57     16.33 o 
  -1   6   9      295.48      273.75     14.22 o 
   0   6   9      644.39      632.80     22.02 o 
   1   6   9       64.15       53.96     10.78 o 
   2   6   9      182.83      177.56     15.54 o 
   3   6   9        1.39        3.92     16.93 o 
   4   6   9      418.54      426.98     21.96 o 
   5   6   9     1250.47     1250.57     41.20 o 
   6   6   9      142.59      129.62     22.55 o 
   7   6   9       62.74       82.26     20.83 o 
   8   6   9       27.26        9.92     21.04 o 
   9   6   9       73.89       45.61     20.55 o 
  10   6   9        7.80       -7.31     24.17 o 
  11   6   9       13.12        0.68     26.20 o 
 -12   7   9       49.02       41.16     23.95 o 
 -11   7   9      461.31      498.50     32.74 o 
 -10   7   9       42.27       46.53     20.66 o 
  -9   7   9       19.14        2.97     23.51 o 
  -8   7   9        9.32        8.91     14.19 o 
  -7   7   9        1.46      -10.76     13.79 o 
  -6   7   9      133.10      159.50     16.93 o 
  -5   7   9       16.91       48.73     15.71 o 
  -4   7   9       80.82       87.86     14.97 o 
  -3   7   9      466.82      451.26     18.45 o 
  -2   7   9       20.18        7.43     10.21 o 
  -1   7   9        0.08      -11.36     13.11 o 
   0   7   9      857.59      885.34     22.38 o 
   1   7   9        0.34       16.49     10.55 o 
   2   7   9       33.71       22.59     11.54 o 
   3   7   9       82.22       82.43     12.76 o 
   4   7   9        0.71       -0.88     12.10 o 
   5   7   9      630.04      614.51     24.83 o 
   6   7   9      172.80      158.98     22.02 o 
   7   7   9       10.60       13.42     17.73 o 
   8   7   9        4.35       -5.75     18.62 o 
   9   7   9       54.70       43.21     23.98 o 
  10   7   9       25.50       33.97     24.71 o 
  11   7   9        0.01      -12.95     26.61 o 
 -12   8   9       21.66      136.28     66.68 o 
 -11   8   9       57.50       41.10     22.28 o 
 -10   8   9        3.53       28.22     19.53 o 
  -9   8   9       27.79       13.12     17.98 o 
  -8   8   9       16.42       21.76     14.98 o 
  -7   8   9      460.25      499.21     23.73 o 
  -6   8   9      405.45      415.03     23.99 o 
  -5   8   9      190.78      178.19     17.77 o 
  -4   8   9        2.15      -15.85     11.98 o 
  -3   8   9        2.52        9.59     11.83 o 
  -2   8   9       33.05       24.98     10.61 o 
  -1   8   9       50.10       62.46     13.55 o 
   0   8   9        5.08       -1.16     10.79 o 
   1   8   9      231.54      213.47     14.73 o 
   2   8   9     1035.10      977.70     27.68 o 
   3   8   9      250.48      256.14     16.23 o 
   4   8   9      307.82      287.91     17.65 o 
   5   8   9      218.03      195.96     16.35 o 
   6   8   9        0.02        1.63     14.87 o 
   7   8   9        0.19       19.53     18.50 o 
   8   8   9       86.57       93.86     32.22 o 
   9   8   9       34.17       26.47     24.29 o 
  10   8   9       33.54       20.70     24.16 o 
 -11   9   9       18.01       -2.22     21.83 o 
 -10   9   9        1.66        9.18     20.25 o 
  -9   9   9       26.11       13.08     19.96 o 
  -8   9   9        2.70       -9.36     16.82 o 
  -7   9   9        5.05        3.32     13.48 o 
  -6   9   9      419.89      372.55     21.03 o 
  -5   9   9       20.88       41.51     13.60 o 
  -4   9   9        0.23        9.28     12.45 o 
  -3   9   9      160.86      150.02     18.54 o 
  -2   9   9      264.84      257.82     16.47 o 
  -1   9   9      359.58      385.50     23.66 o 
   0   9   9      234.96      254.22     15.72 o 
   1   9   9      648.26      612.25     23.62 o 
   2   9   9      328.51      375.93     27.71 o 
   3   9   9       48.09       45.31     13.10 o 
   4   9   9       73.14       66.91     14.01 o 
   5   9   9        6.89      -12.85     12.37 o 
   6   9   9      383.53      374.37     41.06 o 
   7   9   9      174.13      167.93     20.27 o 
   8   9   9        6.35      -18.05     21.30 o 
   9   9   9        5.35      -14.58     24.21 o 
  10   9   9        3.01        1.99     30.03 o 
 -11  10   9        2.64      -21.12     20.18 o 
 -10  10   9       43.83       56.27     20.78 o 
  -9  10   9       78.58       82.44     19.23 o 
  -8  10   9      109.47      122.27     16.75 o 
  -7  10   9       52.95       56.64     20.98 o 
  -6  10   9       82.09       95.03     15.34 o 
  -5  10   9      322.48      301.43     26.03 o 
  -4  10   9        0.84        8.48     12.97 o 
  -3  10   9        0.04       20.63     14.24 o 
  -2  10   9       22.80       30.24     14.35 o 
  -1  10   9      236.15      236.40     19.42 o 
   0  10   9       12.99        0.90     16.19 o 
   1  10   9        0.18       -7.15     11.65 o 
   2  10   9        6.45        0.77     14.50 o 
   3  10   9       58.99       59.46     15.96 o 
   4  10   9      158.72      184.73     16.18 o 
   5  10   9        2.46      -19.41     13.14 o 
   6  10   9      234.20      217.14     18.35 o 
   7  10   9       31.36       49.98     20.19 o 
   8  10   9       17.89      -22.00     39.65 o 
   9  10   9        3.01      -20.20     24.16 o 
 -10  11   9        1.27        3.73     19.35 o 
  -9  11   9       36.93       32.08     32.92 o 
  -8  11   9       48.25       38.76     16.10 o 
  -7  11   9        8.68        5.08     14.76 o 
  -6  11   9       58.47       42.96     14.93 o 
  -5  11   9      278.49      283.20     23.99 o 
  -4  11   9      334.49      334.17     21.37 o 
  -3  11   9       40.20       25.54     14.90 o 
  -2  11   9      278.73      308.95     23.87 o 
  -1  11   9      186.02      199.45     29.31 o 
   0  11   9      283.22      300.27     20.86 o 
   1  11   9      169.51      144.69     14.89 o 
   2  11   9        6.02        8.36     12.41 o 
   3  11   9        0.28      -20.45     16.91 o 
   4  11   9        0.02        8.48     21.52 o 
   5  11   9       31.41       43.31     14.59 o 
   6  11   9       39.59       63.39     16.11 o 
   7  11   9      123.71      138.61     22.54 o 
   8  11   9       26.18       24.10     22.51 o 
   9  11   9        7.55      -12.31     26.48 o 
 -10  12   9       32.59      -38.97     25.98 o 
  -9  12   9       27.58       63.55     18.05 o 
  -8  12   9       23.53       49.41     16.82 o 
  -7  12   9        0.01       -4.48     14.62 o 
  -6  12   9        5.36       -2.69     26.34 o 
  -5  12   9        0.12      -26.16     17.44 o 
  -4  12   9        7.04       -5.05     19.79 o 
  -3  12   9      132.96       93.04     16.66 o 
  -2  12   9      425.95      423.85     26.56 o 
  -1  12   9      143.66      158.71     19.88 o 
   0  12   9      128.92      173.58     17.80 o 
   1  12   9       78.07       74.60     16.84 o 
   2  12   9      154.53      184.72     16.19 o 
   3  12   9        0.16        5.26     13.07 o 
   4  12   9        1.45      -14.48     13.44 o 
   5  12   9       29.25       29.73     15.00 o 
   6  12   9      119.93      122.01     22.02 o 
   7  12   9       16.18       53.05     21.60 o 
   8  12   9        2.85       25.47     23.39 o 
  -9  13   9       24.26       35.16     21.58 o 
  -8  13   9       26.16       74.44     18.02 o 
  -7  13   9        1.29       -3.04     17.45 o 
  -6  13   9       11.37       -1.07     16.40 o 
  -5  13   9        0.85       11.13     16.42 o 
  -4  13   9        2.67       -1.39     15.91 o 
  -3  13   9       14.05        7.49     26.41 o 
  -2  13   9       12.15       -0.75     16.63 o 
  -1  13   9      153.25      191.90     25.73 o 
   0  13   9      308.82      361.92     28.32 o 
   1  13   9       22.46       16.87     20.78 o 
   2  13   9      338.57      341.62     19.49 o 
   3  13   9      110.20      100.84     15.34 o 
   4  13   9       56.89       62.85     15.52 o 
   5  13   9       12.64       15.23     16.59 o 
   6  13   9        0.49       -2.74     20.06 o 
   7  13   9        8.52       32.27     19.57 o 
   8  13   9       68.18       79.08     30.98 o 
  -8  14   9        2.75        7.85     22.61 o 
  -7  14   9       84.77      123.96     41.81 o 
  -6  14   9       12.12       39.23     18.22 o 
  -5  14   9       16.17       19.87     17.39 o 
  -4  14   9      105.69      121.25     25.97 o 
  -3  14   9      192.52      228.18     26.64 o 
  -2  14   9      140.47      134.45     21.26 o 
  -1  14   9        4.23        5.00     18.05 o 
   0  14   9       38.09       19.04     18.09 o 
   1  14   9       11.63       38.25     18.10 o 
   2  14   9      309.69      298.87     22.25 o 
   3  14   9       41.76       44.62     15.18 o 
   4  14   9        0.25       -2.07     14.89 o 
   5  14   9        6.29      -14.98     16.74 o 
   6  14   9        1.84       -9.34     17.91 o 
   7  14   9        0.12       14.43     19.86 o 
  -7  15   9        0.25      -18.92     23.00 o 
  -6  15   9        3.47        6.49     30.55 o 
  -5  15   9        0.04       -2.92     19.37 o 
  -4  15   9       10.29       87.73     66.39 o 
  -3  15   9      100.02      119.88     22.00 o 
  -2  15   9      447.88      471.30     30.27 o 
  -1  15   9       58.96       25.17     18.74 o 
   0  15   9        3.02       -3.46     18.24 o 
   1  15   9        3.03       -6.54     18.44 o 
   2  15   9       92.04      122.58     21.14 o 
   3  15   9       10.76       20.04     17.52 o 
   4  15   9       10.59       -0.35     17.03 o 
   5  15   9        9.06       24.86     20.41 o 
   6  15   9       54.30       69.79     26.45 o 
  -6  16   9       10.36       35.35     24.37 o 
  -5  16   9        0.78       28.61     22.94 o 
  -4  16   9       64.10       71.41     22.50 o 
  -3  16   9       60.15       97.29     43.05 o 
  -2  16   9        3.52       -8.14     19.92 o 
  -1  16   9       22.79      -15.92     19.52 o 
   0  16   9       27.11       84.98     21.84 o 
   1  16   9       30.98       29.45     20.44 o 
   2  16   9        0.70       38.09     20.70 o 
   3  16   9       21.51       47.47     22.34 o 
   4  16   9       10.13       20.85     18.51 o 
   5  16   9       11.80      -10.90     18.71 o 
  -4  17   9        9.33        4.32     35.74 o 
  -3  17   9       54.21       99.14     26.96 o 
  -2  17   9       23.88       59.85     22.13 o 
  -1  17   9       12.34        7.93     21.75 o 
   0  17   9       81.74       65.97     22.42 o 
   1  17   9       10.16       29.14     33.02 o 
   2  17   9       85.21       96.50     25.87 o 
   3  17   9       40.35       27.46     24.84 o 
  -1  18   9        6.44      -19.19     23.12 o 
   0  18   9        9.36      -17.71     25.27 o 
 -12   0  10       35.08       36.85     32.12 o 
 -11   0  10       92.56      136.61     53.56 o 
 -10   0  10       96.66       64.55     44.13 o 
  -9   0  10      287.35      310.36    122.97 o 
  -8   0  10     1289.96     1352.81     50.52 o 
  -7   0  10     3540.81     3315.34    120.82 o 
  -6   0  10      207.27      187.78     22.80 o 
  -5   0  10       72.56       59.65     18.69 o 
  -4   0  10      446.20      458.26     27.42 o 
  -3   0  10      456.31      462.16     25.71 o 
  -2   0  10      211.69      226.93     16.84 o 
  -1   0  10      240.29      242.30     20.29 o 
   0   0  10      309.33      293.44     20.12 o 
   1   0  10       13.26        7.96     22.28 o 
   2   0  10       85.87       74.47     19.97 o 
   3   0  10        0.93       70.36     21.50 o 
   4   0  10       50.85       25.24     29.56 o 
   5   0  10      394.78      427.21     69.84 o 
   6   0  10     1451.22     1494.61    121.68 o 
   7   0  10      408.96      424.01     35.73 o 
   8   0  10      319.69      318.15     51.84 o 
   9   0  10       79.72       47.99     43.70 o 
  10   0  10        3.31        9.43     41.99 o 
  11   0  10       85.35      131.96     52.27 o 
 -12   1  10       21.03       25.43     22.56 o 
 -11   1  10      214.43      257.71     42.79 o 
 -10   1  10      353.28      418.25     29.48 o 
  -9   1  10        0.28       -5.06     17.14 o 
  -8   1  10        8.70      -20.52     13.68 o 
  -7   1  10      210.64      214.49     16.82 o 
  -6   1  10     1674.92     1683.78     38.69 o 
  -5   1  10     1044.00     1048.82     28.72 o 
  -4   1  10      135.75      133.57     17.32 o 
  -3   1  10        3.46        7.13     11.95 o 
  -2   1  10       52.41       49.45     12.62 o 
  -1   1  10        3.18      -13.38      8.92 o 
   0   1  10        2.54        3.96      9.02 o 
   1   1  10      134.07      127.03     12.58 o 
   2   1  10     1001.50      987.93     31.90 o 
   3   1  10      121.35       86.99     15.37 o 
   4   1  10      120.17      116.34     16.35 o 
   5   1  10      404.20      471.56     24.56 o 
   6   1  10      292.02      293.22     22.10 o 
   7   1  10      215.25      205.31     40.31 o 
   8   1  10       16.36       20.01     23.30 o 
   9   1  10       58.95       35.50     33.44 o 
  10   1  10        5.89       13.83     29.27 o 
  11   1  10       21.45       45.43     32.45 o 
 -12   2  10       13.42       19.93     23.99 o 
 -11   2  10      133.33      172.15     24.47 o 
 -10   2  10        0.14       -3.64     18.19 o 
  -9   2  10      468.35      471.73     31.42 o 
  -8   2  10       17.03        3.36     16.08 o 
  -7   2  10        0.00      -20.59     13.73 o 
  -6   2  10       83.89       89.61     14.35 o 
  -5   2  10      136.25      144.66     14.64 o 
  -4   2  10       15.51       13.27     10.53 o 
  -3   2  10       58.25       43.89     10.72 o 
  -2   2  10        1.15      -14.13     10.88 o 
  -1   2  10       43.16       48.72     10.10 o 
   0   2  10      394.65      411.81     16.58 o 
   1   2  10      564.27      522.57     18.77 o 
   2   2  10      308.58      320.00     19.22 o 
   3   2  10      817.66      787.20     28.81 o 
   4   2  10       11.91        4.84     14.06 o 
   5   2  10      140.80      129.55     24.66 o 
   6   2  10      700.81      714.05     36.04 o 
   7   2  10      268.48      259.94     26.05 o 
   8   2  10      105.61       97.61     26.48 o 
   9   2  10       59.72       69.84     24.51 o 
  10   2  10       64.09       66.98     26.53 o 
  11   2  10        0.47      -42.72     32.41 o 
 -12   3  10       22.44       11.15     23.11 o 
 -11   3  10       11.60      -11.76     21.07 o 
 -10   3  10       15.79       21.02     17.91 o 
  -9   3  10      277.15      338.47     23.36 o 
  -8   3  10      562.40      607.22     27.41 o 
  -7   3  10        3.80      -14.46     14.38 o 
  -6   3  10      139.66      150.72     17.46 o 
  -5   3  10       61.14       69.39     12.44 o 
  -4   3  10       23.24       27.81     10.87 o 
  -3   3  10      144.64      161.36     18.68 o 
  -2   3  10      161.79      149.67     12.31 o 
  -1   3  10      214.91      212.30     12.87 o 
   0   3  10      156.49      142.71     14.10 o 
   1   3  10      654.59      711.12     28.57 o 
   2   3  10       86.60       79.53     11.81 o 
   3   3  10      410.26      403.28     21.59 o 
   4   3  10       85.57       55.76     16.00 o 
   5   3  10        0.47        7.59     17.59 o 
   6   3  10       16.33       -7.08     19.24 o 
   7   3  10      112.54      108.16     22.26 o 
   8   3  10        3.26       -4.44     21.69 o 
   9   3  10       76.20       32.69     23.21 o 
  10   3  10       12.22       16.72     25.68 o 
  11   3  10        2.43        7.30     27.29 o 
 -12   4  10       41.09       20.29     26.90 o 
 -11   4  10        6.84      -23.51     21.66 o 
 -10   4  10      147.51      133.39     19.91 o 
  -9   4  10       15.10       20.27     32.16 o 
  -8   4  10        4.69      -23.56     15.71 o 
  -7   4  10       31.04       10.34     15.02 o 
  -6   4  10      396.84      363.66     21.53 o 
  -5   4  10     1165.69     1123.87     28.69 o 
  -4   4  10       94.55      107.03     12.46 o 
  -3   4  10      284.82      314.91     15.33 o 
  -2   4  10      100.43       88.71     12.62 o 
  -1   4  10      113.70      116.64     12.26 o 
   0   4  10      101.34      103.01     12.10 o 
   1   4  10       44.89       32.39     12.42 o 
   2   4  10       75.35       71.33     11.90 o 
   3   4  10      914.53      818.59     31.78 o 
   4   4  10      869.70      832.10     38.17 o 
   5   4  10      671.41      722.60     36.20 o 
   6   4  10       25.13      -18.76     19.97 o 
   7   4  10       48.39       15.31     19.78 o 
   8   4  10        1.93        6.76     21.95 o 
   9   4  10       46.89       42.12     23.92 o 
  10   4  10       50.85       44.69     27.50 o 
  11   4  10       35.86       52.88     37.04 o 
 -12   5  10        0.35      -17.82     31.55 o 
 -11   5  10        0.00       17.32     21.31 o 
 -10   5  10       23.13       40.34     19.43 o 
  -9   5  10        1.41        4.47     16.92 o 
  -8   5  10      438.43      439.23     27.08 o 
  -7   5  10      153.82      147.18     17.86 o 
  -6   5  10      128.68      141.88     16.19 o 
  -5   5  10      241.97      246.74     18.59 o 
  -4   5  10      417.02      441.47     19.17 o 
  -3   5  10       60.08       73.14     12.71 o 
  -2   5  10       29.69       26.38     11.61 o 
  -1   5  10       33.88       27.07     11.47 o 
   0   5  10      289.31      277.17     15.39 o 
   1   5  10      194.72      174.77     13.45 o 
   2   5  10      296.98      304.31     18.61 o 
   3   5  10     2315.68     2325.33     51.54 o 
   4   5  10       51.42       30.14     15.97 o 
   5   5  10      100.95       97.86     21.51 o 
   6   5  10      211.06      198.96     24.40 o 
   7   5  10      428.85      365.35     30.41 o 
   8   5  10        3.01      -12.29     21.96 o 
   9   5  10       12.23      -26.32     24.38 o 
  10   5  10        0.10       -5.65     25.06 o 
 -12   6  10       14.67       24.90     27.11 o 
 -11   6  10       18.49        3.56     21.55 o 
 -10   6  10       69.46       61.78     27.21 o 
  -9   6  10       28.15       15.99     18.59 o 
  -8   6  10      494.07      476.50     28.86 o 
  -7   6  10       42.63       31.98     21.40 o 
  -6   6  10      204.70      185.15     18.04 o 
  -5   6  10      104.05      131.91     33.13 o 
  -4   6  10        0.00      -11.37     13.36 o 
  -3   6  10      164.97      167.23     24.12 o 
  -2   6  10        9.85        0.62     12.08 o 
  -1   6  10       48.76       37.91     11.85 o 
   0   6  10       28.84       30.92     11.52 o 
   1   6  10      162.11      137.15     15.08 o 
   2   6  10        0.84       -0.21     14.90 o 
   3   6  10      244.06      254.18     18.88 o 
   4   6  10     2090.55     2204.50     75.69 o 
   5   6  10       35.94       31.31     18.05 o 
   6   6  10       30.87       12.22     19.43 o 
   7   6  10        7.31      -17.29     20.77 o 
   8   6  10        3.79       11.92     22.65 o 
   9   6  10       10.35       -4.65     22.33 o 
  10   6  10        6.81       16.95     26.22 o 
 -11   7  10       25.22       28.56     34.67 o 
 -10   7  10       62.28       99.91     21.71 o 
  -9   7  10        0.12       33.50     18.99 o 
  -8   7  10        0.74      -24.63     16.86 o 
  -7   7  10       33.81       -2.26     14.39 o 
  -6   7  10       22.72       14.01     14.19 o 
  -5   7  10        0.10      -23.18     15.71 o 
  -4   7  10        0.15       -6.44     14.25 o 
  -3   7  10      741.38      658.82     22.82 o 
  -2   7  10      218.08      215.41     15.37 o 
  -1   7  10       34.73        0.45     11.73 o 
   0   7  10       25.48       24.37     11.74 o 
   1   7  10      162.77      142.59     13.89 o 
   2   7  10       35.50       28.29     12.04 o 
   3   7  10       96.51       80.02     20.44 o 
   4   7  10      231.68      236.26     21.88 o 
   5   7  10      415.30      396.54     27.40 o 
   6   7  10      363.74      409.31     27.11 o 
   7   7  10       53.07       42.09     20.47 o 
   8   7  10        0.07      -26.29     19.14 o 
   9   7  10       43.53       37.72     21.82 o 
  10   7  10        0.50      -37.77     25.18 o 
 -11   8  10        1.43      -14.20     21.14 o 
 -10   8  10       75.42       89.34     22.70 o 
  -9   8  10       97.93      108.54     21.13 o 
  -8   8  10       20.50       -4.89     18.38 o 
  -7   8  10       10.23       -0.22     14.70 o 
  -6   8  10        3.13      -20.98     14.36 o 
  -5   8  10       18.81       16.62     14.79 o 
  -4   8  10        9.21        7.15     12.69 o 
  -3   8  10      108.54      122.25     15.02 o 
  -2   8  10        0.01        1.14     14.47 o 
  -1   8  10      259.04      220.99     18.06 o 
   0   8  10      352.40      361.21     24.37 o 
   1   8  10      115.02      104.38     17.64 o 
   2   8  10     1947.97     1853.14     41.50 o 
   3   8  10      623.33      623.30     23.47 o 
   4   8  10        8.90       -2.23     12.73 o 
   5   8  10      245.97      228.37     27.83 o 
   6   8  10       54.34       69.23     16.93 o 
   7   8  10        8.71       35.45     19.75 o 
   8   8  10        0.09       49.04     23.16 o 
   9   8  10        5.66      -11.37     24.49 o 
  10   8  10        4.07       42.16     28.40 o 
 -11   9  10        0.16       -1.36     23.06 o 
 -10   9  10        1.87      -22.79     21.12 o 
  -9   9  10        5.61       11.85     20.16 o 
  -8   9  10      127.37      156.18     29.93 o 
  -7   9  10      222.91      179.82     19.07 o 
  -6   9  10       76.59       83.88     18.03 o 
  -5   9  10       38.10       23.60     13.19 o 
  -4   9  10        2.80       -4.13     12.85 o 
  -3   9  10      539.76      517.80     21.63 o 
  -2   9  10       45.77       51.89     16.34 o 
  -1   9  10       53.83       32.67     14.75 o 
   0   9  10     1062.64     1071.66     33.81 o 
   1   9  10     1503.10     1439.92     35.54 o 
   2   9  10      291.20      279.70     17.58 o 
   3   9  10      332.03      329.73     18.71 o 
   4   9  10        1.48       20.91     17.19 o 
   5   9  10       20.39       11.34     26.59 o 
   6   9  10      163.12      201.53     33.02 o 
   7   9  10       43.01       35.44     28.81 o 
   8   9  10       84.63      100.96     26.25 o 
   9   9  10       32.00       48.17     28.86 o 
 -10  10  10       20.97       57.37     21.58 o 
  -9  10  10        4.12      -26.11     18.07 o 
  -8  10  10       51.71       36.85     17.60 o 
  -7  10  10        8.41       10.30     14.49 o 
  -6  10  10        0.50      -17.94     13.38 o 
  -5  10  10       21.59       36.05     17.69 o 
  -4  10  10        0.01       -4.84     21.15 o 
  -3  10  10      162.39      195.11     20.78 o 
  -2  10  10       55.85       28.08     18.24 o 
  -1  10  10       34.59       33.85     14.84 o 
   0  10  10      667.26      664.75     27.30 o 
   1  10  10       26.94       17.96     14.92 o 
   2  10  10      221.19      200.27     16.37 o 
   3  10  10       24.00       38.75     13.52 o 
   4  10  10      531.90      532.92     23.14 o 
   5  10  10      283.69      247.91     21.11 o 
   6  10  10       77.91       77.68     23.38 o 
   7  10  10      106.15       91.88     20.32 o 
   8  10  10       11.28       37.87     30.54 o 
   9  10  10        8.82       18.69     26.66 o 
 -10  11  10       18.44       32.37     28.32 o 
  -9  11  10        6.73       36.96     19.72 o 
  -8  11  10       19.37       11.10     18.24 o 
  -7  11  10        0.62       -5.09     14.94 o 
  -6  11  10      151.68      199.12     18.92 o 
  -5  11  10       49.31       38.00     16.34 o 
  -4  11  10       30.31       20.76     15.19 o 
  -3  11  10      130.88      169.38     20.87 o 
  -2  11  10      330.55      367.15     25.22 o 
  -1  11  10      177.55      151.98     19.00 o 
   0  11  10      119.67      177.43     18.52 o 
   1  11  10       26.22       21.79     14.24 o 
   2  11  10       11.38       22.26     13.07 o 
   3  11  10       26.14       25.29     14.03 o 
   4  11  10        2.45       26.97     14.33 o 
   5  11  10      153.51      154.29     17.98 o 
   6  11  10       39.79       48.51     20.44 o 
   7  11  10       26.31       22.95     23.21 o 
   8  11  10       16.68       16.33     25.38 o 
  -9  12  10        5.00        0.11     32.28 o 
  -8  12  10       61.36       72.49     18.80 o 
  -7  12  10       97.94      107.77     17.33 o 
  -6  12  10       26.09       13.98     16.78 o 
  -5  12  10       16.70        5.12     15.67 o 
  -4  12  10        0.00        0.38     17.31 o 
  -3  12  10       63.90       55.84     25.11 o 
  -2  12  10      150.04      166.11     21.11 o 
  -1  12  10       20.82       31.27     17.97 o 
   0  12  10      567.75      521.49     29.77 o 
   1  12  10      310.37      308.65     21.16 o 
   2  12  10        4.76        6.81     17.30 o 
   3  12  10        8.03       11.75     14.23 o 
   4  12  10        3.04      -12.37     15.58 o 
   5  12  10       46.60       79.80     18.69 o 
   6  12  10        0.53       14.62     20.25 o 
   7  12  10       83.59      118.76     24.54 o 
   8  12  10       12.81       15.70     24.10 o 
  -8  13  10        4.38       10.43     21.64 o 
  -7  13  10      177.77      173.72     22.20 o 
  -6  13  10       65.53       50.47     18.99 o 
  -5  13  10       21.06       45.43     17.80 o 
  -4  13  10        0.37       17.01     18.66 o 
  -3  13  10       10.45       25.62     36.34 o 
  -2  13  10        4.25      163.69     89.55 o 
  -1  13  10      225.37      233.39     29.56 o 
   0  13  10       33.16       37.69     18.48 o 
   1  13  10       17.40        5.75     15.95 o 
   2  13  10       14.03       22.12     16.35 o 
   3  13  10        3.87       15.07     14.82 o 
   4  13  10       74.39       66.02     16.00 o 
   5  13  10       45.40       53.05     18.62 o 
   6  13  10       61.67       47.52     22.20 o 
   7  13  10        6.34       -8.32     29.24 o 
  -7  14  10       31.18       47.70     20.38 o 
  -6  14  10        0.36      -13.70     18.51 o 
  -5  14  10      117.47      100.79     21.39 o 
  -4  14  10       50.83       47.91     23.13 o 
  -3  14  10        0.38        6.42     21.52 o 
  -2  14  10        7.90       46.67     19.65 o 
  -1  14  10        1.59      -25.90     18.44 o 
   0  14  10       49.31       60.61     19.80 o 
   1  14  10       65.46       78.44     19.98 o 
   2  14  10       13.92       36.59     17.85 o 
   3  14  10       88.52      102.70     19.07 o 
   4  14  10        5.95       23.12     16.52 o 
   5  14  10       50.21       25.98     22.14 o 
   6  14  10       12.01       29.24     23.55 o 
  -6  15  10       44.91       78.59     21.12 o 
  -5  15  10        5.67      -13.75     21.52 o 
  -4  15  10       37.75       60.65     21.90 o 
  -3  15  10       46.33       45.37     21.99 o 
  -2  15  10        0.94       15.83     20.42 o 
  -1  15  10       23.70       38.32     19.96 o 
   0  15  10       13.43       25.30     24.12 o 
   1  15  10        4.54        6.65     20.01 o 
   2  15  10       45.18       37.97     20.37 o 
   3  15  10       11.86      -19.30     17.97 o 
   4  15  10        1.49       -1.76     20.75 o 
   5  15  10       44.81       62.08     24.74 o 
  -5  16  10        9.62       38.55     26.98 o 
  -4  16  10       25.32       -2.34     21.76 o 
  -3  16  10        2.80       14.28     21.81 o 
  -2  16  10       17.78       10.82     21.47 o 
  -1  16  10       31.94       -0.20     20.88 o 
   0  16  10       32.61       26.90     26.10 o 
   1  16  10        0.01       -4.51     21.43 o 
   2  16  10       55.79       48.56     21.95 o 
   3  16  10       11.57       49.34     26.54 o 
  -2  17  10       14.91       -5.52     22.52 o 
  -1  17  10        9.60      -18.00     21.91 o 
   0  17  10       15.11        9.07     22.47 o 
   1  17  10        0.01        9.96     22.46 o 
 -12   1  11        0.02      -47.48     33.89 o 
 -11   1  11       11.80       39.87     22.32 o 
 -10   1  11      101.08       57.00     20.78 o 
  -9   1  11        1.30      -12.52     17.78 o 
  -8   1  11       19.36       12.76     15.91 o 
  -7   1  11      516.80      518.34     26.22 o 
  -6   1  11      354.35      373.88     19.96 o 
  -5   1  11       81.11       88.47     14.66 o 
  -4   1  11      414.31      377.52     19.39 o 
  -3   1  11        4.24        6.61     10.96 o 
  -2   1  11      406.70      405.29     16.38 o 
  -1   1  11      630.24      634.99     19.57 o 
   0   1  11      152.24      136.87     14.40 o 
   1   1  11       16.61      -19.51     13.01 o 
   2   1  11      148.42      124.20     16.61 o 
   3   1  11       53.87       40.31     23.38 o 
   4   1  11      282.87      287.68     20.74 o 
   5   1  11      718.03      716.48     32.53 o 
   6   1  11      499.96      576.54     33.98 o 
   7   1  11      994.27      966.40     44.17 o 
   8   1  11        2.79       27.74     23.26 o 
   9   1  11       17.14       64.82     33.85 o 
  10   1  11        8.85      -29.62     31.70 o 
 -12   2  11        2.31      -12.80     26.45 o 
 -11   2  11       24.25       10.22     34.88 o 
 -10   2  11       95.73       81.86     23.25 o 
  -9   2  11      224.12      191.36     24.50 o 
  -8   2  11      149.59      143.27     18.92 o 
  -7   2  11      325.60      301.62     30.43 o 
  -6   2  11      366.36      358.29     19.82 o 
  -5   2  11      578.13      564.51     22.95 o 
  -4   2  11       24.91       17.84     11.83 o 
  -3   2  11       69.01       63.54     12.21 o 
  -2   2  11       35.15       19.95     13.41 o 
  -1   2  11        0.75       18.94     11.12 o 
   0   2  11      103.64      148.39     52.11 o 
   1   2  11       17.70        6.02     12.42 o 
   2   2  11      454.71      427.56     23.26 o 
   3   2  11       19.80       13.99     14.42 o 
   4   2  11       24.58       30.72     28.24 o 
   5   2  11        7.39       -4.33     20.41 o 
   6   2  11       74.59       89.46     27.15 o 
   7   2  11        0.00       -1.55     20.74 o 
   8   2  11        1.18      -32.30     22.88 o 
   9   2  11        1.46       20.60     25.71 o 
  10   2  11       15.18       15.11     32.38 o 
 -12   3  11       45.46       38.78     24.66 o 
 -11   3  11       12.33       -0.80     22.77 o 
 -10   3  11        2.95      -13.58     20.08 o 
  -9   3  11       53.26       44.94     17.60 o 
  -8   3  11      478.13      452.06     33.77 o 
  -7   3  11      367.68      366.27     22.82 o 
  -6   3  11      398.12      392.50     23.19 o 
  -5   3  11      454.41      426.94     20.74 o 
  -4   3  11      192.71      223.43     14.79 o 
  -3   3  11      658.97      648.62     21.04 o 
  -2   3  11        4.84       -0.30     11.10 o 
  -1   3  11      143.09      147.01     13.69 o 
   0   3  11      890.88      935.45     26.05 o 
   1   3  11        8.63       14.86     12.75 o 
   2   3  11        7.50        4.30     19.55 o 
   3   3  11      398.24      368.02     26.84 o 
   4   3  11      125.72      145.06     50.75 o 
   5   3  11      234.59      229.59     32.91 o 
   6   3  11       90.96      109.14     22.37 o 
   7   3  11      160.68      183.87     26.78 o 
   8   3  11      246.35      283.56     30.76 o 
   9   3  11      246.28      239.41     46.94 o 
  10   3  11        0.13      -16.59     40.87 o 
 -11   4  11        2.39      -16.95     23.50 o 
 -10   4  11       20.15       -7.53     28.94 o 
  -9   4  11       59.08       24.52     17.59 o 
  -8   4  11       86.60       56.92     17.76 o 
  -7   4  11       39.07       18.10     19.42 o 
  -6   4  11        0.21       -9.69     14.67 o 
  -5   4  11      174.27      170.45     15.64 o 
  -4   4  11      899.87      918.61     25.30 o 
  -3   4  11      190.91      224.30     18.62 o 
  -2   4  11      197.09      209.50     15.32 o 
  -1   4  11        0.97       -4.19     12.03 o 
   0   4  11        0.00       -7.08     11.21 o 
   1   4  11       16.82       17.17     11.65 o 
   2   4  11       89.35       52.61     14.29 o 
   3   4  11      489.90      407.46     25.95 o 
   4   4  11     2665.40     2539.02     74.01 o 
   5   4  11      991.73     1003.50     43.99 o 
   6   4  11       50.23       29.79     20.05 o 
   7   4  11       92.98       75.24     22.75 o 
   8   4  11       15.62      -12.91     39.98 o 
   9   4  11        0.30      -34.89     24.27 o 
  10   4  11        6.56      -23.68     27.14 o 
 -11   5  11       38.78      -18.76     33.10 o 
 -10   5  11        0.83       14.27     21.34 o 
  -9   5  11      110.14      116.27     21.50 o 
  -8   5  11      367.56      341.48     25.57 o 
  -7   5  11       47.76       64.27     16.54 o 
  -6   5  11        6.32       13.55     15.62 o 
  -5   5  11      441.87      383.34     23.04 o 
  -4   5  11      696.42      664.90     23.64 o 
  -3   5  11       55.24       47.26     14.06 o 
  -2   5  11       54.61       58.82     14.47 o 
  -1   5  11       19.73       31.36     12.04 o 
   0   5  11       13.86       22.89     12.44 o 
   1   5  11        4.30       -7.63     13.01 o 
   2   5  11      399.03      355.40     28.57 o 
   3   5  11        6.37       10.03     19.49 o 
   4   5  11      367.96      419.10     27.45 o 
   5   5  11      841.41      801.52     52.24 o 
   6   5  11       36.40       20.71     20.61 o 
   7   5  11      125.65      149.28     25.04 o 
   8   5  11        2.42       20.52     24.36 o 
   9   5  11       32.62      -28.19     36.38 o 
  10   5  11        3.59       -4.13     49.52 o 
 -11   6  11        0.06        3.12     23.24 o 
 -10   6  11        9.72       10.17     30.80 o 
  -9   6  11        0.44      -22.95     18.18 o 
  -8   6  11       74.46       39.33     22.42 o 
  -7   6  11      462.05      510.45     29.06 o 
  -6   6  11      208.31      193.49     20.95 o 
  -5   6  11        1.84       33.53     15.04 o 
  -4   6  11      120.82      114.52     16.24 o 
  -3   6  11     1249.24     1267.25     32.44 o 
  -2   6  11        1.90        3.49     12.47 o 
  -1   6  11        3.75       14.33     12.61 o 
   0   6  11       29.05       24.47     13.58 o 
   1   6  11        4.15       23.16     18.56 o 
   2   6  11        6.25       22.39     13.96 o 
   3   6  11      132.26      117.92     18.80 o 
   4   6  11        2.66      -21.58     16.14 o 
   5   6  11       43.16       23.93     22.46 o 
   6   6  11       22.28        2.29     20.59 o 
   7   6  11       52.57       54.26     23.97 o 
   8   6  11        0.05      -32.09     23.44 o 
   9   6  11        3.22       -2.78     25.40 o 
 -11   7  11       21.36       30.52     22.86 o 
 -10   7  11        1.15       -0.01     20.79 o 
  -9   7  11       14.02       28.37     20.75 o 
  -8   7  11        0.06      -20.39     19.05 o 
  -7   7  11        0.05       -9.40     17.51 o 
  -6   7  11       12.16       31.14     15.55 o 
  -5   7  11        3.81      -12.00     14.26 o 
  -4   7  11       37.78       55.90     16.08 o 
  -3   7  11      784.49      755.66     28.05 o 
  -2   7  11      281.42      254.30     17.30 o 
  -1   7  11        1.20      -15.44     13.38 o 
   0   7  11        2.46        1.90     13.89 o 
   1   7  11        1.39        5.62     12.05 o 
   2   7  11        1.01       13.66     14.13 o 
   3   7  11      102.26       72.50     18.24 o 
   4   7  11      784.40      762.76     42.42 o 
   5   7  11      237.75      278.20     24.30 o 
   6   7  11       74.22      119.70     49.95 o 
   7   7  11       47.63       70.37     26.03 o 
   8   7  11        0.61       10.56     20.46 o 
   9   7  11        9.25        9.80     23.68 o 
 -10   8  11        5.19        4.38     21.30 o 
  -9   8  11        9.73       -6.96     19.07 o 
  -8   8  11        5.43       25.02     19.50 o 
  -7   8  11       28.30       18.50     18.31 o 
  -6   8  11       14.98       18.27     15.38 o 
  -5   8  11       47.67       26.43     19.87 o 
  -4   8  11       97.13      101.18     16.88 o 
  -3   8  11       38.19       37.03     16.52 o 
  -2   8  11      134.52      135.56     17.05 o 
  -1   8  11       36.60       25.33     14.35 o 
   0   8  11      327.22      330.59     20.76 o 
   1   8  11        3.27       -6.35     13.83 o 
   2   8  11      441.76      444.41     22.81 o 
   3   8  11      102.17      109.72     16.08 o 
   4   8  11      165.07      202.33     21.80 o 
   5   8  11       47.14       42.48     16.90 o 
   6   8  11       77.07       92.99     20.77 o 
   7   8  11        3.01       33.87     21.79 o 
   8   8  11        7.64       -1.48     21.65 o 
   9   8  11        9.08       12.44     29.80 o 
 -10   9  11        1.76        5.94     22.34 o 
  -9   9  11       34.37       58.34     22.21 o 
  -8   9  11       28.09       24.05     20.03 o 
  -7   9  11       68.64       68.07     17.83 o 
  -6   9  11       29.06       31.59     14.68 o 
  -5   9  11        9.42        2.82     13.78 o 
  -4   9  11        0.01       -2.56     14.35 o 
  -3   9  11      419.54      408.85     25.50 o 
  -2   9  11      796.12      787.57     33.25 o 
  -1   9  11      506.73      485.90     26.09 o 
   0   9  11       79.70       68.39     15.66 o 
   1   9  11      193.77      212.93     18.81 o 
   2   9  11       32.38       20.83     15.54 o 
   3   9  11      346.56      314.15     19.70 o 
   4   9  11       45.19       35.37     15.86 o 
   5   9  11       66.67       39.05     16.97 o 
   6   9  11       41.05       40.53     17.57 o 
   7   9  11      197.40      292.38     48.11 o 
   8   9  11       89.64      103.59     28.93 o 
  -9  10  11       26.31       16.94     26.47 o 
  -8  10  11       94.25      116.76     20.38 o 
  -7  10  11        8.12      -25.07     16.71 o 
  -6  10  11        0.97        0.97     14.76 o 
  -5  10  11       31.68       35.00     20.78 o 
  -4  10  11       21.36       29.87     24.86 o 
  -3  10  11       48.78       20.75     25.36 o 
  -2  10  11       56.52       71.83     18.27 o 
  -1  10  11       28.06       35.04     16.69 o 
   0  10  11      434.23      426.82     23.23 o 
   1  10  11      130.38      139.52     17.69 o 
   2  10  11        0.00       -0.53     15.63 o 
   3  10  11      359.91      360.12     22.82 o 
   4  10  11        1.20       -4.40     15.78 o 
   5  10  11       27.27       44.51     17.01 o 
   6  10  11        5.37       -2.08     18.58 o 
   7  10  11       10.89      -13.47     21.20 o 
   8  10  11        0.04        9.95     26.92 o 
  -9  11  11        4.77      -10.07     20.69 o 
  -8  11  11       18.69       17.97     19.12 o 
  -7  11  11       21.30       55.63     20.02 o 
  -6  11  11       11.22       21.73     17.01 o 
  -5  11  11       13.12       15.53     19.23 o 
  -4  11  11       59.07       68.27     21.15 o 
  -3  11  11      151.37      180.37     22.76 o 
  -2  11  11       58.36       29.68     20.00 o 
  -1  11  11      109.03       91.59     19.34 o 
   0  11  11        0.06        7.12     15.74 o 
   1  11  11       47.79       22.61     15.70 o 
   2  11  11       64.72       82.07     17.16 o 
   3  11  11       12.48       37.72     15.32 o 
   4  11  11       16.85      -23.17     15.81 o 
   5  11  11       25.82       14.73     18.57 o 
   6  11  11      173.10      205.45     22.44 o 
   7  11  11       13.18       44.68     23.69 o 
  -8  12  11      118.22      188.07     23.74 o 
  -7  12  11       10.65       34.49     18.68 o 
  -6  12  11       68.81       68.07     29.19 o 
  -5  12  11        0.00       26.59     28.82 o 
  -4  12  11        0.54        5.73     19.24 o 
  -3  12  11        5.64       10.73     18.13 o 
  -2  12  11       12.99       41.23     19.54 o 
  -1  12  11       19.04       -7.66     21.45 o 
   0  12  11      361.19      362.30     26.36 o 
   1  12  11      271.65      287.95     23.62 o 
   2  12  11        2.96       36.04     31.54 o 
   3  12  11        1.41       32.92     16.93 o 
   4  12  11        2.31       -4.82     16.41 o 
   5  12  11       24.57       16.56     18.11 o 
   6  12  11       16.65       12.73     22.76 o 
   7  12  11        0.05       17.20     23.65 o 
  -7  13  11       10.49       51.14     18.88 o 
  -6  13  11        0.00        1.07     20.37 o 
  -5  13  11       11.28       51.98     21.01 o 
  -4  13  11       71.52       50.99     19.77 o 
  -3  13  11        7.98       24.81     18.73 o 
  -2  13  11        1.53       11.65     19.05 o 
  -1  13  11       11.28       19.56     17.94 o 
   0  13  11      157.32      129.81     22.25 o 
   1  13  11        7.43       -5.56     18.18 o 
   2  13  11      124.95      166.22     20.61 o 
   3  13  11       64.05       38.30     18.17 o 
   4  13  11       35.56       32.98     16.93 o 
   5  13  11      151.67      180.85     22.44 o 
   6  13  11       52.31       53.69     23.28 o 
  -6  14  11        0.80       37.11     25.53 o 
  -5  14  11        1.88       -1.33     20.15 o 
  -4  14  11        0.07      -23.69     19.75 o 
  -3  14  11        6.35        4.40     20.01 o 
  -2  14  11       11.73       31.70     20.64 o 
  -1  14  11        9.48       -2.22     20.82 o 
   0  14  11      180.29      199.75     23.91 o 
   1  14  11        0.02      -21.39     19.15 o 
   2  14  11       45.22       30.21     21.23 o 
   3  14  11        3.14       -5.09     19.05 o 
   4  14  11        0.12       -0.98     18.14 o 
   5  14  11       27.66       -5.32     23.20 o 
  -5  15  11       17.63        4.40     28.20 o 
  -4  15  11        0.01       12.92     36.86 o 
  -3  15  11       10.85      -11.84     21.00 o 
  -2  15  11       40.75       -5.76     21.48 o 
  -1  15  11       79.23       93.72     26.22 o 
   0  15  11       35.42       17.85     21.84 o 
   1  15  11      201.18      304.24     39.32 o 
   2  15  11      124.64      108.45     23.31 o 
   3  15  11        6.66      -24.69     26.59 o 
  -2  16  11        4.63       18.68     23.49 o 
  -1  16  11        3.50      -27.00     22.15 o 
   0  16  11        7.73       25.35     22.03 o 
   1  16  11       20.64       37.67     22.52 o 
 -11   0  12       43.03       43.86     31.91 o 
 -10   0  12        8.25       23.64     30.62 o 
  -9   0  12        5.24        1.74     28.91 o 
  -8   0  12       13.27        2.84     26.10 o 
  -7   0  12       58.09       55.32     21.41 o 
  -6   0  12      484.70      479.30     32.28 o 
  -5   0  12     3501.42     3578.84    127.25 o 
  -4   0  12      159.31      160.28     24.42 o 
  -3   0  12       84.19       92.96     20.45 o 
  -2   0  12      106.17       61.91     19.32 o 
  -1   0  12      278.62      332.74     32.82 o 
   0   0  12      800.46      825.74     45.62 o 
   1   0  12        3.72       -6.65     20.49 o 
   2   0  12     1235.82     1236.98    133.25 o 
   3   0  12      136.01      137.28     25.10 o 
   4   0  12       47.54       23.28     23.47 o 
   5   0  12       41.26       96.91     26.99 o 
   6   0  12      106.47       96.62     35.56 o 
   7   0  12      302.13      320.49     55.70 o 
   8   0  12      582.70      711.24     72.84 o 
   9   0  12       37.52       46.27     47.13 o 
 -11   1  12      146.68      175.12     27.34 o 
 -10   1  12      291.60      263.51     28.62 o 
  -9   1  12       10.15        2.80     20.20 o 
  -8   1  12       11.59      -11.96     16.42 o 
  -7   1  12        4.51      -12.10     19.39 o 
  -6   1  12      168.50      169.83     23.55 o 
  -5   1  12       48.19       41.81     14.72 o 
  -4   1  12      215.24      227.71     17.65 o 
  -3   1  12       16.85        9.08     13.25 o 
  -2   1  12       66.52       50.48     12.32 o 
  -1   1  12       21.44       22.51     13.77 o 
   0   1  12       69.25       53.05     15.95 o 
   1   1  12     1537.72     1585.32     57.13 o 
   2   1  12        6.76       25.34     15.34 o 
   3   1  12       20.92       28.27     15.62 o 
   4   1  12       15.69       18.63     19.29 o 
   5   1  12      288.77      311.55     23.32 o 
   6   1  12      312.51      383.60     30.79 o 
   7   1  12      112.99      134.17     25.19 o 
   8   1  12       41.80       17.19     28.74 o 
   9   1  12       78.48       66.74     32.99 o 
 -11   2  12       64.80       67.57     24.29 o 
 -10   2  12        1.84        2.90     21.59 o 
  -9   2  12       26.34       40.37     21.00 o 
  -8   2  12       11.61        2.14     16.96 o 
  -7   2  12      458.02      433.18     24.71 o 
  -6   2  12       64.91       34.77     15.05 o 
  -5   2  12     2242.10     2283.03     49.05 o 
  -4   2  12      119.64      101.09     22.39 o 
  -3   2  12        5.10      -17.45     11.64 o 
  -2   2  12      209.67      220.86     15.92 o 
  -1   2  12       47.57       34.95     12.73 o 
   0   2  12       18.95       17.89     19.02 o 
   1   2  12        5.25       10.20     15.46 o 
   2   2  12       54.38       46.91     16.57 o 
   3   2  12      236.24      226.84     30.60 o 
   4   2  12        7.41      -27.18     18.12 o 
   5   2  12       11.48        3.30     24.49 o 
   6   2  12      265.11      256.18     27.46 o 
   7   2  12       88.48      129.59     24.49 o 
   8   2  12       53.77       95.01     27.48 o 
   9   2  12       11.74      -10.28     31.51 o 
 -11   3  12        0.68       46.81     23.97 o 
 -10   3  12        7.91      -28.33     21.36 o 
  -9   3  12        1.71      -15.85     20.28 o 
  -8   3  12      128.02       78.93     18.64 o 
  -7   3  12        0.09      -14.51     15.76 o 
  -6   3  12       36.04       45.53     16.82 o 
  -5   3  12      407.73      411.70     21.21 o 
  -4   3  12        1.14       -2.35     13.49 o 
  -3   3  12       42.37       45.40     13.24 o 
  -2   3  12       28.17       47.22     16.08 o 
  -1   3  12       43.35       18.79     14.74 o 
   0   3  12       24.53       24.52     14.06 o 
   1   3  12      436.26      419.17     33.68 o 
   2   3  12      319.45      300.81     22.04 o 
   3   3  12      862.79      857.48     39.81 o 
   4   3  12       40.05       40.75     20.01 o 
   5   3  12       66.97       28.57     20.67 o 
   6   3  12       62.71       53.57     21.80 o 
   7   3  12        3.57       30.13     24.08 o 
   8   3  12       70.69      104.89     26.79 o 
   9   3  12       67.42       82.84     28.47 o 
 -11   4  12       92.48      124.85     35.87 o 
 -10   4  12       60.79      102.06     25.54 o 
  -9   4  12       56.55       42.29     18.49 o 
  -8   4  12        7.35       19.22     17.85 o 
  -7   4  12      235.35      279.68     22.76 o 
  -6   4  12        4.87        7.60     16.00 o 
  -5   4  12       78.02       92.00     17.12 o 
  -4   4  12      765.65      748.42     31.17 o 
  -3   4  12      839.29      810.14     26.42 o 
  -2   4  12      122.49      150.97     15.26 o 
  -1   4  12      105.84       76.26     13.73 o 
   0   4  12       58.51       86.10     13.43 o 
   1   4  12        2.26       -4.40     13.17 o 
   2   4  12      352.65      352.47     24.34 o 
   3   4  12       49.06       49.43     20.93 o 
   4   4  12        4.77      -12.04     19.43 o 
   5   4  12       29.16       35.83     22.57 o 
   6   4  12      118.39       90.89     24.06 o 
   7   4  12      219.61      249.41     28.89 o 
   8   4  12       87.84       48.65     26.68 o 
   9   4  12      159.43      239.60     33.64 o 
 -10   5  12       17.77       27.03     21.81 o 
  -9   5  12       27.89       26.01     20.04 o 
  -8   5  12       27.74       17.66     19.33 o 
  -7   5  12        1.24       10.96     18.48 o 
  -6   5  12      131.85      108.74     20.26 o 
  -5   5  12       90.77       89.14     19.05 o 
  -4   5  12      284.46      352.85     29.19 o 
  -3   5  12     1051.61     1073.18     30.46 o 
  -2   5  12     1040.15     1083.37     32.09 o 
  -1   5  12      640.76      676.12     23.89 o 
   0   5  12      208.21      199.32     17.71 o 
   1   5  12        6.72        1.84     15.26 o 
   2   5  12       59.93       67.58     17.77 o 
   3   5  12       11.62      -17.47     15.96 o 
   4   5  12       21.13       19.05     21.99 o 
   5   5  12      170.26      174.57     25.50 o 
   6   5  12       37.49       56.27     24.39 o 
   7   5  12        7.27       -1.96     23.76 o 
   8   5  12        4.30       -0.78     25.96 o 
   9   5  12        0.06        9.42     28.19 o 
 -10   6  12        0.70       -2.74     21.48 o 
  -9   6  12       30.59       34.23     21.04 o 
  -8   6  12        5.72       12.86     19.04 o 
  -7   6  12       17.87       24.80     18.51 o 
  -6   6  12       74.71       83.67     20.71 o 
  -5   6  12       43.55       31.95     16.57 o 
  -4   6  12      160.44      143.51     17.23 o 
  -3   6  12      547.42      567.67     32.65 o 
  -2   6  12       16.12       14.50     13.35 o 
  -1   6  12      575.31      649.69     23.96 o 
   0   6  12      322.32      322.22     24.50 o 
   1   6  12        0.85      -16.51     15.08 o 
   2   6  12        2.41      -22.89     15.26 o 
   3   6  12      145.41      118.44     21.89 o 
   4   6  12       16.02        2.79     18.14 o 
   5   6  12      163.38      137.05     32.30 o 
   6   6  12       14.30       23.78     26.27 o 
   7   6  12       41.15       24.11     24.80 o 
   8   6  12        5.28       23.51     27.07 o 
   9   6  12        0.65       35.47     29.28 o 
 -10   7  12       39.24        8.03     24.49 o 
  -9   7  12       14.03      -30.73     20.49 o 
  -8   7  12      143.91      139.06     22.74 o 
  -7   7  12        7.77        4.25     19.49 o 
  -6   7  12        0.71      -12.14     17.68 o 
  -5   7  12        0.15        5.18     17.43 o 
  -4   7  12      103.48      115.47     19.36 o 
  -3   7  12       34.20       27.99     15.38 o 
  -2   7  12      128.62      108.00     16.80 o 
  -1   7  12       18.45       12.95     15.58 o 
   0   7  12       61.05       69.31     15.48 o 
   1   7  12       84.49       86.57     16.49 o 
   2   7  12       23.02       40.52     17.50 o 
   3   7  12      654.51      602.91     31.11 o 
   4   7  12        0.92       -1.68     18.49 o 
   5   7  12        1.01       -9.00     27.17 o 
   6   7  12       26.09        5.14     28.88 o 
   7   7  12       20.44       55.54     21.77 o 
   8   7  12        0.02        2.30     31.57 o 
  -9   8  12        0.72      -10.39     22.76 o 
  -8   8  12       32.56       12.30     21.31 o 
  -7   8  12      142.42      130.31     22.00 o 
  -6   8  12      322.22      326.71     26.37 o 
  -5   8  12      264.21      254.47     21.00 o 
  -4   8  12        9.31       22.48     15.55 o 
  -3   8  12        0.53       16.76     16.71 o 
  -2   8  12       23.90       10.14     16.00 o 
  -1   8  12      216.43      226.15     19.67 o 
   0   8  12       28.03       40.01     15.60 o 
   1   8  12        0.77       11.18     14.76 o 
   2   8  12        0.95        7.66     17.47 o 
   3   8  12        1.24        1.41     19.29 o 
   4   8  12       42.27        4.60     16.06 o 
   5   8  12       72.04       98.86     18.48 o 
   6   8  12        1.95       50.77     21.20 o 
   7   8  12       31.72       11.20     30.48 o 
   8   8  12        3.09      -27.87     34.03 o 
  -9   9  12        0.07      -31.77     21.18 o 
  -8   9  12       78.91       96.77     28.84 o 
  -7   9  12      127.16      167.48     23.66 o 
  -6   9  12       15.75       12.55     15.76 o 
  -5   9  12        0.02       -9.00     16.10 o 
  -4   9  12        2.59       -5.16     20.78 o 
  -3   9  12       60.97       75.79     18.60 o 
  -2   9  12      579.29      633.60     42.92 o 
  -1   9  12      903.97      903.51     44.65 o 
   0   9  12      258.71      258.70     22.04 o 
   1   9  12        1.25       -5.98     17.06 o 
   2   9  12        0.01      -26.90     17.93 o 
   3   9  12      201.69      232.25     24.74 o 
   4   9  12       27.03       37.43     17.41 o 
   5   9  12       64.35      108.19     23.99 o 
   6   9  12        1.94        2.12     18.94 o 
   7   9  12        0.00       10.32     22.24 o 
  -8  10  12        1.40       27.30     19.67 o 
  -7  10  12       14.79       -3.32     19.41 o 
  -6  10  12        1.23        7.47     19.69 o 
  -5  10  12       53.83       83.75     20.21 o 
  -4  10  12      136.96      190.80     22.91 o 
  -3  10  12       38.72        8.06     18.61 o 
  -2  10  12       82.40       59.80     18.42 o 
  -1  10  12       23.34        6.78     17.53 o 
   0  10  12       54.97       76.09     30.06 o 
   1  10  12      185.15      226.45     20.65 o 
   2  10  12       21.46       12.31     17.02 o 
   3  10  12        1.82       -7.99     19.35 o 
   4  10  12      437.56      559.38     38.22 o 
   5  10  12      223.92      192.24     24.45 o 
   6  10  12       53.21       42.23     19.46 o 
   7  10  12        8.35       97.86     29.93 o 
  -8  11  12        0.00       41.84     21.16 o 
  -7  11  12       22.43       25.39     32.85 o 
  -6  11  12       37.14       20.06     20.33 o 
  -5  11  12        0.27       12.73     20.89 o 
  -4  11  12        2.87        8.18     19.00 o 
  -3  11  12        3.80       12.77     19.42 o 
  -2  11  12        5.71       -8.95     18.23 o 
  -1  11  12       18.25       53.09     19.43 o 
   0  11  12       89.15       87.26     20.06 o 
   1  11  12        0.10      -17.03     16.70 o 
   2  11  12        0.10       -1.56     17.13 o 
   3  11  12       94.94      129.81     23.34 o 
   4  11  12        8.55        7.57     19.87 o 
   5  11  12        0.64        6.61     19.23 o 
   6  11  12        9.22       22.85     21.77 o 
  -7  12  12       66.16       68.56     22.33 o 
  -6  12  12       26.60        1.14     20.55 o 
  -5  12  12        4.00       -3.89     27.46 o 
  -4  12  12        0.33        6.61     26.22 o 
  -3  12  12       11.97       -3.75     19.14 o 
  -2  12  12      123.47      117.30     21.92 o 
  -1  12  12       66.87      100.00     21.41 o 
   0  12  12       62.13       54.24     19.86 o 
   1  12  12      181.73      167.16     20.62 o 
   2  12  12       28.86       36.60     18.46 o 
   3  12  12       13.74       -6.46     20.57 o 
   4  12  12       92.39       80.18     30.18 o 
   5  12  12      106.77      135.11     22.34 o 
  -6  13  12        9.68       23.10     22.83 o 
  -5  13  12       18.94        3.00     26.34 o 
  -4  13  12        5.33      -23.08     20.81 o 
  -3  13  12        3.26        1.05     20.23 o 
  -2  13  12        1.57        7.18     20.72 o 
  -1  13  12        0.11       -3.21     20.01 o 
   0  13  12        7.99       18.96     21.49 o 
   1  13  12      237.10      244.38     25.22 o 
   2  13  12      176.03      216.08     22.56 o 
   3  13  12       15.35        4.54     21.07 o 
   4  13  12       28.21       35.94     23.11 o 
  -5  14  12        1.75      -14.75     22.05 o 
  -4  14  12        2.70      -27.32     26.72 o 
  -3  14  12        1.50       23.25     20.81 o 
  -2  14  12        2.13       49.53     23.13 o 
  -1  14  12      114.90      125.96     24.49 o 
   0  14  12        7.58        8.79     21.03 o 
   1  14  12        3.20       19.86     20.71 o 
   2  14  12       23.21      -25.60     25.11 o 
   3  14  12       18.99       -1.04     24.74 o 
  -2  15  12       11.80       -4.63     22.41 o 
  -1  15  12       48.18       96.64     24.19 o 
   0  15  12        0.28       12.12     22.06 o 
   1  15  12       31.41       -9.27     22.17 o 
 -10   1  13        1.59      -21.04     23.19 o 
  -9   1  13       11.81        1.84     20.96 o 
  -8   1  13       83.65       80.22     22.16 o 
  -7   1  13       54.64       58.99     19.14 o 
  -6   1  13      130.92      135.76     19.54 o 
  -5   1  13      133.54      142.14     17.09 o 
  -4   1  13      108.19      115.40     16.12 o 
  -3   1  13      298.43      361.38     21.81 o 
  -2   1  13       89.84       54.37     17.43 o 
  -1   1  13     1765.04     1740.08     49.10 o 
   0   1  13      101.08       48.49     16.32 o 
   1   1  13      527.05      448.79     25.41 o 
   2   1  13      553.60      590.52     28.63 o 
   3   1  13      166.94      158.56     19.57 o 
   4   1  13       37.55       38.00     17.88 o 
   5   1  13       12.16        2.70     21.76 o 
   6   1  13      118.10      100.72     34.45 o 
   7   1  13      158.99      173.11     79.26 o 
   8   1  13      293.84      405.10     43.01 o 
 -10   2  13       13.01        1.58     22.97 o 
  -9   2  13       34.82       47.13     24.24 o 
  -8   2  13       21.63        6.68     24.98 o 
  -7   2  13        0.80      -25.33     16.89 o 
  -6   2  13      230.84      250.56     21.49 o 
  -5   2  13       61.89       55.02     15.79 o 
  -4   2  13       11.50       -1.58     14.40 o 
  -3   2  13       83.92       77.56     17.03 o 
  -2   2  13       16.60       47.61     15.02 o 
  -1   2  13       54.54       31.68     23.38 o 
   0   2  13       48.15       48.86     16.99 o 
   1   2  13       38.35       41.13     16.81 o 
   2   2  13      127.62       83.49     18.04 o 
   3   2  13        0.12      -16.49     16.64 o 
   4   2  13        2.23       32.57     20.65 o 
   5   2  13       57.41       47.54     31.00 o 
   6   2  13       30.24       11.62     30.01 o 
   7   2  13       15.36        6.34     24.33 o 
   8   2  13        1.86      -18.85     30.30 o 
 -10   3  13       17.52      -24.61     22.56 o 
  -9   3  13       77.39      109.64     24.02 o 
  -8   3  13      154.10      152.86     27.71 o 
  -7   3  13       45.37       38.11     18.11 o 
  -6   3  13       17.37      -14.58     20.90 o 
  -5   3  13        4.11       11.85     14.99 o 
  -4   3  13        2.69        1.79     16.07 o 
  -3   3  13      617.41      674.42     32.54 o 
  -2   3  13      287.84      236.21     19.26 o 
  -1   3  13        1.40       -6.77     13.77 o 
   0   3  13      124.88      112.40     16.16 o 
   1   3  13      104.26      138.70     21.40 o 
   2   3  13       59.57       64.05     29.74 o 
   3   3  13       19.83       16.96     21.33 o 
   4   3  13       17.50      -13.56     20.25 o 
   5   3  13       26.82        5.16     31.30 o 
   6   3  13       46.49       27.42     23.75 o 
   7   3  13       63.95       20.58     25.83 o 
   8   3  13       28.61       54.63     27.01 o 
 -10   4  13       14.24       28.35     25.23 o 
  -9   4  13       97.53       93.37     21.07 o 
  -8   4  13       24.59       51.47     18.93 o 
  -7   4  13       79.95       86.92     19.38 o 
  -6   4  13        0.17       -7.35     17.44 o 
  -5   4  13      325.84      322.60     26.72 o 
  -4   4  13      556.49      530.54     25.77 o 
  -3   4  13      241.55      237.14     18.14 o 
  -2   4  13       81.04       66.88     14.55 o 
  -1   4  13       40.08       52.11     21.40 o 
   0   4  13        9.38       14.22     14.41 o 
   1   4  13       33.21       31.77     16.70 o 
   2   4  13        5.25        6.46     17.86 o 
   3   4  13       32.76       -5.41     21.13 o 
   4   4  13        0.50      -15.83     23.77 o 
   5   4  13       18.70       25.74     22.64 o 
   6   4  13      155.54      154.22     26.21 o 
   7   4  13       30.96       -9.84     24.53 o 
   8   4  13        0.51        3.15     26.81 o 
 -10   5  13       27.84       29.76     22.92 o 
  -9   5  13        1.44       -3.02     21.46 o 
  -8   5  13        1.66       14.15     21.52 o 
  -7   5  13        0.78       -3.58     24.86 o 
  -6   5  13       13.44       42.54     20.09 o 
  -5   5  13        0.21      -10.26     17.82 o 
  -4   5  13      248.86      195.58     23.19 o 
  -3   5  13     1777.16     1810.16     41.90 o 
  -2   5  13      932.87      976.14     29.87 o 
  -1   5  13      272.61      301.86     20.87 o 
   0   5  13       33.78       51.41     17.14 o 
   1   5  13       26.24       -6.67     25.16 o 
   2   5  13       88.55      123.01     19.42 o 
   3   5  13       69.77       71.34     23.47 o 
   4   5  13       36.24       39.78     23.56 o 
   5   5  13       63.47       90.98     26.53 o 
   6   5  13        1.42       -5.34     23.94 o 
   7   5  13        4.79       22.28     25.72 o 
   8   5  13        8.55       -0.52     27.30 o 
  -9   6  13        9.75       36.31     25.11 o 
  -8   6  13       25.12      -19.92     20.73 o 
  -7   6  13       64.34       96.92     22.49 o 
  -6   6  13       23.21       29.30     19.63 o 
  -5   6  13      125.75       91.60     33.15 o 
  -4   6  13      105.55      128.68     17.89 o 
  -3   6  13       28.45       16.87     27.81 o 
  -2   6  13       62.28       65.50     15.00 o 
  -1   6  13       22.85        4.24     15.42 o 
   0   6  13       19.11       28.62     17.51 o 
   1   6  13        2.23      -25.18     16.79 o 
   2   6  13       34.72       49.36     18.89 o 
   3   6  13      123.38      102.64     20.39 o 
   4   6  13      310.61      290.32     30.74 o 
   5   6  13       21.89       27.44     25.47 o 
   6   6  13       75.65       90.34     27.86 o 
   7   6  13       28.19       46.25     43.23 o 
   8   6  13        0.00       31.80     29.42 o 
  -9   7  13       42.61       65.07     25.25 o 
  -8   7  13        1.13      -23.29     20.70 o 
  -7   7  13       31.16       47.29     22.26 o 
  -6   7  13       62.67       61.63     20.79 o 
  -5   7  13       15.76        9.89     19.51 o 
  -4   7  13      159.06      157.91     19.18 o 
  -3   7  13      162.12      151.46     20.02 o 
  -2   7  13       60.31       49.92     16.55 o 
  -1   7  13       33.23       36.88     15.90 o 
   0   7  13        1.11       19.05     20.10 o 
   1   7  13       80.04       70.14     20.66 o 
   2   7  13        1.24        0.61     17.90 o 
   3   7  13        0.10        9.94     20.68 o 
   4   7  13       20.68       10.02     19.81 o 
   5   7  13       10.71        8.01     24.15 o 
   6   7  13       36.46       14.29     26.89 o 
   7   7  13       28.03       49.01     23.69 o 
  -8   8  13        1.66      -30.64     20.43 o 
  -7   8  13        0.00      -13.24     21.37 o 
  -6   8  13        9.53       -5.06     20.88 o 
  -5   8  13      132.94      113.53     21.66 o 
  -4   8  13        3.45       13.65     18.06 o 
  -3   8  13       30.22       35.28     18.28 o 
  -2   8  13      252.47      312.02     24.60 o 
  -1   8  13      315.58      314.64     22.34 o 
   0   8  13       21.61        6.17     17.56 o 
   1   8  13        2.22      -15.60     17.42 o 
   2   8  13        1.62       28.59     19.09 o 
   3   8  13        2.39       29.14     16.89 o 
   4   8  13       25.65        8.59     17.47 o 
   5   8  13        8.28       -4.23     19.05 o 
   6   8  13       26.51       28.31     22.44 o 
   7   8  13        5.07       16.24     24.60 o 
  -8   9  13       30.14       43.15     24.40 o 
  -7   9  13        1.30       15.88     21.47 o 
  -6   9  13       50.67       37.95     24.61 o 
  -5   9  13      173.48      229.97     29.26 o 
  -4   9  13       19.32       15.46     18.94 o 
  -3   9  13      135.69       85.94     20.40 o 
  -2   9  13       27.85       22.65     21.64 o 
  -1   9  13      499.98      481.58     29.41 o 
   0   9  13      347.86      358.24     23.87 o 
   1   9  13      150.75      184.36     23.43 o 
   2   9  13      159.33      116.99     21.48 o 
   3   9  13       14.70       24.14     21.25 o 
   4   9  13        0.05       19.83     18.80 o 
   5   9  13       18.16       22.45     19.01 o 
   6   9  13        3.93      -14.25     22.13 o 
  -7  10  13       10.25      -13.22     23.78 o 
  -6  10  13        0.06       37.48     24.59 o 
  -5  10  13        7.35       25.37     25.63 o 
  -4  10  13       87.17       72.47     20.95 o 
  -3  10  13       25.40       22.44     19.22 o 
  -2  10  13        9.09      -21.91     30.82 o 
  -1  10  13       35.19       41.39     18.95 o 
   0  10  13       38.60       34.44     19.74 o 
   1  10  13      112.44      101.42     20.50 o 
   2  10  13       15.77      -21.69     19.45 o 
   3  10  13        3.50       -5.33     20.78 o 
   4  10  13       98.60       95.28     30.55 o 
   5  10  13       15.52       61.45     21.16 o 
  -6  11  13        0.06       29.98     21.14 o 
  -5  11  13        4.49       20.01     22.79 o 
  -4  11  13        6.17      -12.66     20.23 o 
  -3  11  13       38.53       16.61     19.80 o 
  -2  11  13       72.98       54.01     20.32 o 
  -1  11  13        0.29       -9.88     18.46 o 
   0  11  13        0.34       78.63     21.45 o 
   1  11  13       43.73       13.01     20.69 o 
   2  11  13       99.99       45.58     21.52 o 
   3  11  13      119.61       87.72     23.72 o 
   4  11  13        4.35      -27.48     29.33 o 
   5  11  13       29.37       31.66     30.18 o 
  -5  12  13        0.17       -3.28     22.56 o 
  -4  12  13       27.23       48.96     22.88 o 
  -3  12  13       26.45       22.65     20.41 o 
  -2  12  13        4.37       -7.99     19.97 o 
  -1  12  13       10.85       23.30     20.90 o 
   0  12  13       58.70       48.63     21.00 o 
   1  12  13       31.01        7.74     21.30 o 
   2  12  13        0.42      -12.93     27.71 o 
   3  12  13        6.97       -4.11     22.80 o 
   4  12  13        2.75       29.17     24.50 o 
  -4  13  13        9.16       50.88     22.98 o 
  -3  13  13        0.23       -7.94     21.46 o 
  -2  13  13       27.41        3.18     23.88 o 
  -1  13  13       15.04       14.36     20.97 o 
   0  13  13      101.98      142.54     24.62 o 
   1  13  13       48.38       53.62     22.33 o 
   2  13  13       46.83       25.89     45.00 o 
  -9   0  14       25.09       -2.22     36.85 o 
  -8   0  14       78.31      133.80     38.99 o 
  -7   0  14       66.28       33.85     56.13 o 
  -6   0  14      157.17      156.95     28.28 o 
  -5   0  14      225.32      233.64     69.84 o 
  -4   0  14      167.64      203.20     47.56 o 
  -3   0  14      197.49      200.31     32.05 o 
  -2   0  14      248.80      258.16     36.85 o 
  -1   0  14      120.03      103.70     33.85 o 
   0   0  14      823.23      722.95     45.86 o 
   1   0  14     2061.90     2002.32     77.65 o 
   2   0  14        2.68      -28.32     23.18 o 
   3   0  14        6.22       -6.59     25.10 o 
   4   0  14       59.31       54.17     27.70 o 
   5   0  14       77.24       71.12     42.85 o 
   6   0  14        2.36      -14.57     40.27 o 
   7   0  14       89.01      108.83     49.70 o 
  -9   1  14        4.35       34.28     33.52 o 
  -8   1  14        0.18       15.53     28.69 o 
  -7   1  14      105.52      144.14     21.48 o 
  -6   1  14        0.77        9.65     18.06 o 
  -5   1  14        7.89        6.40     15.56 o 
  -4   1  14       85.82      120.45     21.20 o 
  -3   1  14      154.05      162.52     21.04 o 
  -2   1  14       49.50       67.10     19.00 o 
  -1   1  14       87.58      129.36     27.22 o 
   0   1  14      345.95      360.53     25.55 o 
   1   1  14       88.23       61.02     18.58 o 
   2   1  14       17.05        2.53     17.38 o 
   3   1  14        9.29       18.43     18.25 o 
   4   1  14       28.21       38.73     27.71 o 
   5   1  14        3.45        0.71     23.74 o 
   6   1  14        2.18       -1.07     29.88 o 
   7   1  14        5.21       44.81     32.65 o 
  -9   2  14        4.15       32.21     23.25 o 
  -8   2  14       37.66       33.81     22.34 o 
  -7   2  14       32.86       48.96     19.57 o 
  -6   2  14        7.04       19.41     18.36 o 
  -5   2  14       88.88       92.52     20.04 o 
  -4   2  14       58.18       57.31     18.55 o 
  -3   2  14       45.85       32.16     18.17 o 
  -2   2  14        2.06       17.24     17.60 o 
  -1   2  14        1.18       29.25     18.07 o 
   0   2  14       90.61       73.50     20.20 o 
   1   2  14       38.02       28.24     17.74 o 
   2   2  14       43.79        3.75     17.82 o 
   3   2  14       56.17       22.26     21.73 o 
   4   2  14      100.78       94.26     26.10 o 
   5   2  14       65.25       84.34     25.68 o 
   6   2  14        3.78       36.56     25.24 o 
   7   2  14        2.09        2.44     30.59 o 
  -9   3  14       14.22       -0.13     23.02 o 
  -8   3  14        6.74       19.09     23.01 o 
  -7   3  14       20.30        4.92     20.30 o 
  -6   3  14        0.57      -17.86     31.04 o 
  -5   3  14      171.29      235.54     43.41 o 
  -4   3  14       11.17        6.16     16.96 o 
  -3   3  14       43.06       71.86     19.20 o 
  -2   3  14       44.44       23.16     18.48 o 
  -1   3  14      202.64      174.80     18.61 o 
   0   3  14       54.96       52.80     16.12 o 
   1   3  14       94.79       82.83     22.74 o 
   2   3  14        7.79       20.13     22.00 o 
   3   3  14        0.60      -17.23     24.62 o 
   4   3  14        0.04       -2.27     31.64 o 
   5   3  14        1.87       25.57     24.05 o 
   6   3  14       75.26       97.69     27.97 o 
   7   3  14       29.50       46.79     28.29 o 
  -9   4  14        3.64       22.01     21.40 o 
  -8   4  14        1.62        8.10     20.06 o 
  -7   4  14        6.60      -12.21     18.96 o 
  -6   4  14        1.37       21.39     22.14 o 
  -5   4  14       11.54      -24.23     18.66 o 
  -4   4  14       45.54       39.18     17.57 o 
  -3   4  14       15.19       28.92     17.51 o 
  -2   4  14       36.03       34.22     15.92 o 
  -1   4  14      351.21      385.34     23.50 o 
   0   4  14       33.30        5.17     17.21 o 
   1   4  14       22.63       67.09     19.37 o 
   2   4  14      446.36      430.68     32.59 o 
   3   4  14      207.48      276.33     29.96 o 
   4   4  14        0.71       68.24     25.52 o 
   5   4  14        1.28        4.08     23.72 o 
   6   4  14        2.21        6.27     24.94 o 
   7   4  14        9.37        6.69     27.67 o 
  -9   5  14       42.56       28.21     23.73 o 
  -8   5  14       53.60       39.62     23.71 o 
  -7   5  14       85.83       80.90     23.54 o 
  -6   5  14        2.97       -6.21     21.88 o 
  -5   5  14        6.61       -1.33     23.39 o 
  -4   5  14        4.69      -23.63     19.12 o 
  -3   5  14        4.40        6.43     18.68 o 
  -2   5  14       13.29       30.34     16.72 o 
  -1   5  14      174.86      187.79     21.44 o 
   0   5  14       43.63       68.99     23.01 o 
   1   5  14      255.28      221.68     24.94 o 
   2   5  14      134.15      183.33     22.72 o 
   3   5  14       22.27       37.70     23.07 o 
   4   5  14        0.03        7.99     23.68 o 
   5   5  14       91.96       91.89     40.75 o 
   6   5  14        7.59       26.60     29.10 o 
   7   5  14        0.08       -5.53     27.36 o 
  -8   6  14        0.20      -12.42     22.20 o 
  -7   6  14       11.16       29.81     22.06 o 
  -6   6  14       30.91       32.34     29.31 o 
  -5   6  14        0.01        3.22     19.96 o 
  -4   6  14      102.12       98.92     23.38 o 
  -3   6  14      117.92       65.76     18.37 o 
  -2   6  14       79.67       70.20     19.45 o 
  -1   6  14        0.53       -9.70     17.68 o 
   0   6  14       40.14       28.10     20.28 o 
   1   6  14       21.43       46.35     19.62 o 
   2   6  14      124.07      112.52     21.69 o 
   3   6  14      111.46      148.83     23.84 o 
   4   6  14       10.24       44.87     25.72 o 
   5   6  14        9.00        7.80     26.33 o 
   6   6  14        8.84       23.72     27.47 o 
  -8   7  14        8.37       12.19     23.31 o 
  -7   7  14       13.80       67.24     22.20 o 
  -6   7  14        8.27       -4.73     20.89 o 
  -5   7  14       82.55       75.41     21.42 o 
  -4   7  14       45.38       58.07     24.39 o 
  -3   7  14      100.80      128.96     28.94 o 
  -2   7  14      116.70       76.16     20.15 o 
  -1   7  14       36.58       88.83     20.94 o 
   0   7  14       57.85       33.21     19.44 o 
   1   7  14      192.42      247.06     24.82 o 
   2   7  14      167.44      182.56     23.82 o 
   3   7  14       30.14       39.42     26.35 o 
   4   7  14        3.90       -0.14     25.37 o 
   5   7  14        1.39      -10.58     25.73 o 
   6   7  14        9.75       -2.84     29.75 o 
  -7   8  14        2.28       16.22     23.16 o 
  -6   8  14        1.65       26.35     22.31 o 
  -5   8  14       30.64       55.60     24.68 o 
  -4   8  14       58.16       69.21     24.81 o 
  -3   8  14       11.55        5.17     19.75 o 
  -2   8  14       71.83       12.32     21.25 o 
  -1   8  14      119.63      158.13     22.16 o 
   0   8  14       69.52       83.37     20.86 o 
   1   8  14        2.79       18.41     20.01 o 
   2   8  14       10.60       -0.41     25.73 o 
   3   8  14       32.56       43.20     22.90 o 
   4   8  14       17.68       22.41     22.43 o 
   5   8  14        2.43       26.15     22.78 o 
  -7   9  14        8.09       19.29     22.63 o 
  -6   9  14        8.58        0.85     42.01 o 
  -5   9  14        0.00      -10.00     24.67 o 
  -4   9  14       23.39       37.83     20.77 o 
  -3   9  14        8.84      -30.19     21.40 o 
  -2   9  14        9.64       -4.68     18.39 o 
  -1   9  14       25.81       33.22     22.60 o 
   0   9  14       98.12      138.57     23.56 o 
   1   9  14       30.66       33.54     21.27 o 
   2   9  14        1.64       15.87     21.99 o 
   3   9  14        5.45       -9.12     20.99 o 
   4   9  14       32.32        8.48     22.75 o 
   5   9  14        2.09       -6.75     22.29 o 
  -6  10  14       14.54       -3.22     25.05 o 
  -5  10  14        5.10      -30.77     27.89 o 
  -4  10  14       81.44       99.85     23.26 o 
  -3  10  14       69.21       99.66     22.59 o 
  -2  10  14       61.40       43.98     22.14 o 
  -1  10  14       12.98        3.46     20.73 o 
   0  10  14       25.18       45.33     44.25 o 
   1  10  14       10.17       -6.37     21.14 o 
   2  10  14       33.78       26.64     22.69 o 
   3  10  14        0.23      -11.72     21.60 o 
   4  10  14       15.57       36.52     31.79 o 
  -5  11  14        8.36       27.60     23.24 o 
  -4  11  14       46.00       53.57     22.98 o 
  -3  11  14       12.32      -25.59     20.55 o 
  -2  11  14        0.57       14.12     22.88 o 
  -1  11  14        0.98        5.16     20.62 o 
   0  11  14        0.45      -40.73     29.58 o 
   1  11  14        0.04        2.41     28.11 o 
   2  11  14        0.08      -18.98     22.76 o 
   3  11  14        0.15      -23.79     22.95 o 
  -3  12  14        0.16       18.58     21.86 o 
  -2  12  14        0.74      -19.33     20.75 o 
  -1  12  14        0.00       35.34     22.49 o 
   0  12  14       50.63        8.33     51.85 o 
   1  12  14      255.30      263.17     50.92 o 
  -8   1  15       29.39       65.68     24.74 o 
  -7   1  15      172.18      215.76     27.20 o 
  -6   1  15       31.35       24.33     23.62 o 
  -5   1  15       13.31       10.35     20.66 o 
  -4   1  15       89.14       90.02     21.70 o 
  -3   1  15      260.12      287.82     26.25 o 
  -2   1  15        2.75       34.05     19.35 o 
  -1   1  15       73.95       80.40     20.00 o 
   0   1  15       23.00       40.16     19.29 o 
   1   1  15      101.69       75.54     20.12 o 
   2   1  15       79.61       80.47     20.86 o 
   3   1  15       45.35       25.98     23.86 o 
   4   1  15       12.55       17.74     26.92 o 
   5   1  15        8.89       27.75     30.49 o 
   6   1  15       12.05       91.05     34.23 o 
  -8   2  15       13.25       54.10     27.58 o 
  -7   2  15        3.08       28.04     22.61 o 
  -6   2  15        1.05       31.23     22.17 o 
  -5   2  15        0.01      -28.95     19.30 o 
  -4   2  15       20.03       30.35     20.37 o 
  -3   2  15       48.12       33.22     19.23 o 
  -2   2  15       79.94       72.06     21.21 o 
  -1   2  15      149.64      160.70     21.60 o 
   0   2  15       44.31       33.45     21.39 o 
   1   2  15       57.01       47.74     19.76 o 
   2   2  15       39.14       25.30     23.94 o 
   3   2  15       86.28      138.32     27.88 o 
   4   2  15       59.51      120.88     26.84 o 
   5   2  15        3.62       30.89     26.14 o 
   6   2  15        4.93      -37.84     30.22 o 
  -8   3  15        2.03       34.41     21.93 o 
  -7   3  15        6.85       34.79     23.27 o 
  -6   3  15        6.78      -30.75     20.50 o 
  -5   3  15        0.06       17.06     21.14 o 
  -4   3  15      167.18      150.87     26.33 o 
  -3   3  15      184.48      189.03     22.63 o 
  -2   3  15       49.16       26.46     18.98 o 
  -1   3  15      259.32      240.46     24.15 o 
   0   3  15      112.04      112.21     24.55 o 
   1   3  15        3.71       24.87     23.13 o 
   2   3  15        1.80      -15.11     22.23 o 
   3   3  15        4.30       19.51     24.41 o 
   4   3  15        0.01       -4.11     25.10 o 
   5   3  15        1.73       -7.62     24.81 o 
   6   3  15        1.72       17.28     29.22 o 
  -7   4  15        1.58      -14.92     21.42 o 
  -6   4  15        4.67       36.56     22.33 o 
  -5   4  15       63.98       16.46     21.49 o 
  -4   4  15        0.03      -29.02     22.82 o 
  -3   4  15       20.94       41.43     20.87 o 
  -2   4  15       21.09       37.70     20.40 o 
  -1   4  15      231.89      158.92     21.98 o 
   0   4  15        6.48       -2.85     19.43 o 
   1   4  15        4.40       13.68     22.05 o 
   2   4  15       23.46        3.06     31.22 o 
   3   4  15       14.73       33.61     34.29 o 
   4   4  15        7.54      -10.19     25.05 o 
   5   4  15       14.78       45.98     43.76 o 
  -7   5  15        1.24       15.24     22.42 o 
  -6   5  15        3.93       25.86     30.80 o 
  -5   5  15        0.86      -27.31     20.68 o 
  -4   5  15        4.34        5.55     23.33 o 
  -3   5  15        3.69       62.93     33.01 o 
  -2   5  15      109.02      125.87     26.82 o 
  -1   5  15        4.43       -0.52     23.04 o 
   0   5  15       27.12        5.36     20.18 o 
   1   5  15       20.10        2.23     20.09 o 
   2   5  15       77.89      126.27     26.55 o 
   3   5  15        1.33       -3.44     24.38 o 
   4   5  15        1.71       -0.63     26.36 o 
   5   5  15        0.17      -18.20     41.05 o 
  -7   6  15       12.76      -20.89     26.72 o 
  -6   6  15       24.34       34.48     22.78 o 
  -5   6  15        0.81      -11.15     22.39 o 
  -4   6  15       50.80       16.62     21.11 o 
  -3   6  15       17.68        8.40     28.40 o 
  -2   6  15       33.59        4.64     20.22 o 
  -1   6  15       24.90       51.74     21.57 o 
   0   6  15       85.22       93.15     21.50 o 
   1   6  15      102.48      140.71     23.79 o 
   2   6  15        0.49       -8.65     20.74 o 
   3   6  15        0.22       -3.51     24.86 o 
   4   6  15        3.40      -37.66     25.11 o 
   5   6  15        1.46      -49.53     33.02 o 
  -6   7  15       52.05       76.11     25.36 o 
  -5   7  15      103.53       90.76     27.34 o 
  -4   7  15        2.48       40.40     24.72 o 
  -3   7  15        0.19      -11.01     26.95 o 
  -2   7  15       37.15       70.53     25.39 o 
  -1   7  15       71.43       98.89     22.31 o 
   0   7  15        3.28       -8.30     19.96 o 
   1   7  15       19.63       49.44     21.55 o 
   2   7  15        4.05      -21.46     21.26 o 
   3   7  15       95.00      157.95     25.26 o 
   4   7  15       27.80       33.37     28.31 o 
  -5   8  15       49.41       84.31     45.72 o 
  -4   8  15       19.90       20.16     26.11 o 
  -3   8  15      134.42      159.06     34.52 o 
  -2   8  15       59.34       79.53     24.59 o 
  -1   8  15        6.38        3.21     23.99 o 
   0   8  15       35.36       43.37     21.98 o 
   1   8  15       13.40       12.67     21.29 o 
   2   8  15       25.58       22.61     22.91 o 
   3   8  15       26.99       54.37     23.08 o 
  -4   9  15       20.56       20.95     28.19 o 
  -3   9  15       32.54       22.18     21.84 o 
  -2   9  15        0.13       13.34     23.38 o 
  -1   9  15       46.19       55.45     25.55 o 
   0   9  15       10.56       11.79     21.89 o 
   1   9  15        1.08      -33.04     22.03 o 
   2   9  15        1.06      -31.06     22.02 o 
  -3  10  15        4.14      -31.96     21.31 o 
  -2  10  15       48.39       81.41     27.67 o 
  -1  10  15        2.91      -13.41     23.49 o 
   0  10  15       36.26       55.10     26.23 o 
   1  10  15       44.76       40.01     25.56 o 
  -6   0  16        0.11        0.00     40.27 o 
  -5   0  16       10.02       43.32     61.27 o 
  -4   0  16        7.97       63.09     31.20 o 
  -3   0  16       12.34       28.62     34.28 o 
  -2   0  16       54.52       58.82     29.38 o 
  -1   0  16       13.88      -16.28     27.87 o 
   0   0  16      309.57      273.75     37.81 o 
   1   0  16      316.11      349.61     50.99 o 
   2   0  16      132.42      160.58     34.13 o 
   3   0  16       50.91      105.40     47.13 o 
   4   0  16        4.71       68.55     51.41 o 
  -6   1  16       93.54       84.63     27.78 o 
  -5   1  16       20.08        0.46     22.03 o 
  -4   1  16       28.43       44.84     25.97 o 
  -3   1  16       81.07       71.78     22.57 o 
  -2   1  16        9.60       32.02     20.57 o 
  -1   1  16        0.91       28.22     20.13 o 
   0   1  16        0.27      -20.22     20.34 o 
   1   1  16        0.91        4.48     20.35 o 
   2   1  16        0.49       -0.40     28.78 o 
   3   1  16        5.69       -6.96     26.15 o 
   4   1  16        6.07      -37.84     47.13 o 
  -6   2  16       28.20       31.24     26.29 o 
  -5   2  16      171.04      169.28     32.23 o 
  -4   2  16       46.28       86.21     22.26 o 
  -3   2  16        3.90        2.09     20.49 o 
  -2   2  16        7.12        9.57     20.95 o 
  -1   2  16       51.96       73.02     21.51 o 
   0   2  16        1.04        4.98     21.02 o 
   1   2  16        3.17      -10.35     24.86 o 
   2   2  16        4.79       49.20     29.20 o 
   3   2  16        3.18        7.37     26.37 o 
   4   2  16        3.71      -41.23     27.48 o 
  -6   3  16        0.40      -18.01     27.67 o 
  -5   3  16       19.62       29.44     26.10 o 
  -4   3  16       40.04       43.32     25.57 o 
  -3   3  16       56.16       27.23     21.13 o 
  -2   3  16        0.14       30.88     21.42 o 
  -1   3  16       20.66       -7.06     24.04 o 
   0   3  16        7.30       45.19     38.23 o 
   1   3  16       61.26       19.27     24.77 o 
   2   3  16       89.59      134.73     28.14 o 
   3   3  16       62.42       90.55     28.59 o 
   4   3  16        0.01      -34.37     27.94 o 
  -6   4  16        0.05       15.87     26.49 o 
  -5   4  16       24.15       20.61     25.62 o 
  -4   4  16       20.74       11.53     24.56 o 
  -3   4  16       12.26       28.97     21.23 o 
  -2   4  16        9.76        4.20     24.45 o 
  -1   4  16      101.80       68.20     25.69 o 
   0   4  16       48.24       66.13     26.15 o 
   1   4  16       30.18       49.22     29.98 o 
   2   4  16       20.62       22.17     25.35 o 
   3   4  16       81.64       93.46     28.62 o 
  -5   5  16        0.24      -31.01     24.71 o 
  -4   5  16        3.73       29.50     25.11 o 
  -3   5  16        1.64       27.68     29.77 o 
  -2   5  16      100.97       87.14     27.63 o 
  -1   5  16       25.92       45.43     25.45 o 
   0   5  16        6.61       46.83     22.64 o 
   1   5  16       16.63       24.30     25.72 o 
   2   5  16       13.26       22.70     25.22 o 
   3   5  16      166.73      218.57     32.15 o 
  -5   6  16        0.11       21.99     26.08 o 
  -4   6  16        1.10       30.42     30.85 o 
  -3   6  16        2.99        6.44     38.13 o 
  -2   6  16        0.26      -37.36     28.91 o 
  -1   6  16        2.31      -20.52     21.58 o 
   0   6  16        6.44        0.85     21.48 o 
   1   6  16       28.60       42.25     23.49 o 
   2   6  16        9.68       30.50     28.79 o 
  -4   7  16        0.46       37.46     31.29 o 
  -3   7  16        0.53      -44.93     29.95 o 
  -2   7  16        0.25      -17.58     29.16 o 
  -1   7  16        2.08      -26.56     21.67 o 
   0   7  16       16.59      -21.40     21.39 o 
   1   7  16        3.04       21.35     22.84 o 
  -2   8  16        0.63       24.55     30.85 o 
  -1   8  16        1.25        1.14     37.43 o 
   0   8  16       35.67       60.66     24.85 o 
  -4   1  17        1.04       33.97     28.85 o 
  -3   1  17        0.02      -17.11     22.59 o 
  -2   1  17        0.41       41.93     23.00 o 
  -1   1  17        0.01       -7.72     22.04 o 
   0   1  17        6.42       27.69     23.87 o 
   1   1  17        0.13       57.78     28.58 o 
  -3   2  17        8.58       28.67     23.79 o 
  -2   2  17        0.55       -6.57     22.20 o 
  -1   2  17       18.74       47.88     22.71 o 
   0   2  17       58.09       38.13     27.34 o 
   1   2  17       25.04       18.02     27.08 o 
  -3   3  17        8.29       24.03     29.55 o 
  -2   3  17       40.78      105.11     29.28 o 
  -1   3  17      138.59      108.70     28.42 o 
   0   3  17      119.47      179.31     30.47 o 
  -2   4  17        1.99        6.30     28.06 o 
  -1   4  17        0.48       37.45     27.36 o 
                                                 
